# Supplementary material for: Novel Metabolites Genetically Linked to Salt Sensitivity of Blood Pressure: Evidence from mGWAS in Chinese Population
Source: Int J Mol Sci. 2025 May 9;26(10):4538. doi: 10.3390/ijms26104538 (PMC12111247; doi:10.3390/ijms26104538)
Supplement: Supplementary file 1 [file ijms-26-04538-s001.zip]

Archive with 2 entries (2 files):
- Supplementary Figure 1.tif
- Supplementary Table 1-5.xlsx
