# Supplementary material for: Novel Metabolites Genetically Linked to Salt Sensitivity of Blood Pressure: Evidence from mGWAS in Chinese Population
Source: Int J Mol Sci. 2025 May 9;26(10):4538. doi: 10.3390/ijms26104538 (PMC12111247; doi:10.3390/ijms26104538)
Supplement: Supplementary file 1 [file ijms-26-04538-s001.zip › Supplementary Table 1-5.xlsx]

## Sheet: Table S1
Supplementary Table 1. Summary of the 970 metabolites superpathways and their genetic association signals.
Abbreviations: Significant metabolites are defined as the number of metabolites with at least one associated signal at P < 5.15 × 10−11.
Superpathways	Total metabolites	Significant metabolites	Total mQTLs
Lipid	742	10	748
Organic acid	85	2	356
Amino acid	57	2	7
Peptide	27	2	251
Nucleotide	13	0	0
Carbohydrate	14	1	248
Cofactors and vitamins	6	0	0
Unknown	26	1	6
Total	970	18	1616

## Sheet: Table S2
Supplementary Table 2. Associations of genetically influenced metabolites with SSBP.
Abbreviations: Adjusted for age, sex, first five principal components. *, P < 0.05.
GIMs	β	OR (95%CI)	P
Arabinonic acid	-0.081	0.923(0.813,1.047)	0.22
Feruloylquinic acid	-0.051	0.950(0.854,1.057)	0.352
Phe-lle	-0.154	0.857(0.742,0.990)	0.042*
Phe-Phe	-0.15	0.860(0.748,0.990)	0.041*
LysoPC(0:0/22:5n-3)	0.108	1.114(0.950,1.306)	0.192
Androsterone sulfate	-0.072	0.931(0.823,1.053)	0.26
Fumaric acid	-0.283	0.753(0.393,1.445)	0.398
TG(12:0/12:0/12:0)	-0.154	0.858(0.714,1.030)	0.107
Glycoursodeoxycholate 3-glucuronide	-0.038	0.963(0.883,1.050)	0.394
Oleic acid	-0.016	0.984(0.901,1.074)	0.718
LysoPC(0:0/14:0)	-0.119	0.888(0.717,1.100)	0.282
16a-hydroxy DHEA 3-sulfate isomer	-0.014	0.986(0.902,1.078)	0.759
L-Cystine	-0.189	0.828(0.645,1.063)	0.145
X-MZ140RT42	-0.397	0.672(0.375,1.205)	0.189
Glycoursocholic acid	-0.013	0.987(0.933,1.045)	0.665
DG(18:0/18:0)	-0.015	0.985(0.758,1.280)	0.91
Palmitic amide	0.236	1.267(0.783,2.049)	0.34
N-Acetyl-L-aspartic acid	-0.181	0.835(0.511,1.365)	0.475

## Sheet: Table S3
Supplementary Table 3. The basic information of the study participants in the replication analysis.
Abbreviations: SS, salt sensitive; SR, salt resistant; BMI, body mass index; FBG, fasting blood glucose; TC, cholesterol; TG, triglycerides; LDL-C, low-density lipoprotein cholesterol; HDL-C, high-density lipoprotein cholesterol; SBP, systolic blood pressure; DBP, diastolic blood pressure; MAP, mean arterial pressure; ΔMAP1, mean arterial pressure change during the acute saline load period; ΔMAP2…
Variables	Total (n=100)	SS (n=50)	SR (n=50)	P
Age (year)	59.76 ± 6.03	59.82 ± 6.16	59.70 ± 5.96	0.959b
Gender (Male, n, %)	22 (22.0)	11 (22.0)	11 (22.0)	1.000c
BMI (kg/m2)	25.82 ± 3.65	26.29 ± 3.25	25.35 ± 3.98	0.200a
FBG (mmol/L)	6.09 ± 2.05	6.16 ± 1.89	6.01 ± 2.21	0.410b
TC (mmol/L)	5.08 ± 0.93	5.05 ± 0.88	5.10 ± 0.99	0.797a
TG (mmol/L)	1.98 ± 1.16	1.99 ± 1.17	1.98 ± 1.16	0.874b
LDL-C (mmol/L)	2.54 ± 0.71	2.51 ± 0.68	2.57 ± 0.74	0.657a
HDL-C (mmol/L)	1.17 ± 0.20	1.18 ± 0.17	1.15 ± 0.23	0.547a
SBP (mmHg)	117.23 ± 19.82	118.22 ± 20.59	116.24 ± 19.17	0.620a
DBP (mmHg)	74.68 ± 10.16	75.08 ± 9.95	74.28 ± 10.44	0.696a
MAP (mmHg)	88.86 ± 12.39	89.46 ± 12.93	88.27 ± 11.92	0.632a
ΔMAP1 (mmHg)	3.54 ± 6.94	8.72 ± 4.44	-1.65 ± 4.76	<0.001b
ΔMAP2 (mmHg)	0.13 ± 7.37	-2.86 ± 7.64	3.12 ± 5.75	<0.001b
Smoking (n, %)	10 (10.0)	4 (8.0)	6 (12.0)	0.739c
Drinking (n, %)	22 (22.0)	8 (16.0)	14 (28.0)	0.227c
Hypertension (n, %)	42 (42.0)	22 (44.0)	20 (40.0)	0.839c
Family history of hypertension (n, %)	41 (41.0)	18 (36.0)	23 (46.0)	0.416c

## Sheet: Table S4
Supplementary Table 4. Detailed information of mQTLs for 9 metabolites in the replication sample.
Abbreviations: SNP, single nucleotide polymorphism; CHR, chromosome; Pos, position; MA, minor allele; OM, other allele; MAF, minor allele frequency; BETA, effect size estimate; se, standard error.
Metabolite	SNP	CHR	Pos	MA	OM	MAF	BETA	se	P
Oleic acid	rs80110376	2	158929046	C	G	0.0202	0.1341	0.134103	3.165e-09
Oleic acid	rs4664241	2	158961873	G	C	0.02041	0.1342	0.134203	3.718e-09
Oleic acid	rs10933457	2	158926841	C	T	0.04787	0.09293	0.0929339	1.117e-08
Oleic acid	rs11695349	2	158927130	T	G	0.04787	0.09293	0.0929339	1.117e-08
Oleic acid	rs79818323	12	12780030	G	A	0.02	0.1288	0.128807	1.901e-08
Oleic acid	rs117135968	4	179879482	T	C	0.015	0.1485	0.148508	1.98e-08
Phe-lle	rs185790124	8	125844316	A	C	0.04891	-0.5036	0.503632	2.566e-08
Oleic acid	rs62052866	16	74862982	T	C	0.015	0.1476	0.14761	2.908e-08
Oleic acid	rs147973136	7	114571851	C	T	0.015	0.1448	0.144811	3.311e-08
Phe-lle	rs3756638	5	154239104	T	C	0.015	-0.8732	0.87327	4.042e-08
Oleic acid	rs77651623	7	16481244	T	C	0.03	0.1061	0.106109	4.075e-08
Oleic acid	rs10226356	7	88636760	A	T	0.13	0.05379	0.053795	5.339e-08
Oleic acid	rs9303141	17	2794275	T	C	0.025	0.1115	0.111513	8.288e-08
Phe-lle	rs76654471	4	134295340	C	T	0.03	-0.6149	0.614972	8.512e-08
Phe-lle	rs76975569	4	134297532	T	C	0.03	-0.6149	0.614972	8.512e-08
Oleic acid	rs77803300	7	4325848	C	T	0.01579	0.1466	0.146619	1.055e-07
Oleic acid	rs10459372	13	42732565	C	G	0.26	0.03597	0.0359747	1.093e-07
Oleic acid	rs1555819	13	42741873	T	C	0.26	0.03597	0.0359747	1.093e-07
Oleic acid	rs17598311	13	42739826	G	A	0.26	0.03597	0.0359747	1.093e-07
Oleic acid	rs56134371	13	42728992	C	T	0.26	0.03597	0.0359747	1.093e-07
Oleic acid	rs61959231	13	42725607	G	A	0.26	0.03597	0.0359747	1.093e-07
Oleic acid	rs7327259	13	42709345	A	G	0.26	0.03597	0.0359747	1.093e-07
Oleic acid	rs7329683	13	42721707	G	C	0.26	0.03597	0.0359747	1.093e-07
Oleic acid	rs7983995	13	42708231	C	A	0.26	0.03597	0.0359747	1.093e-07
Oleic acid	rs9315894	13	42733977	G	T	0.26	0.03597	0.0359747	1.093e-07
Oleic acid	rs9525579	13	42717556	T	A	0.26	0.03597	0.0359747	1.093e-07
Oleic acid	rs9525583	13	42725929	G	T	0.26	0.03597	0.0359747	1.093e-07
Oleic acid	rs9525585	13	42736710	T	C	0.26	0.03597	0.0359747	1.093e-07
Oleic acid	rs9525586	13	42737922	T	C	0.26	0.03597	0.0359747	1.093e-07
Oleic acid	rs9533006	13	42707301	C	T	0.26	0.03597	0.0359747	1.093e-07
Oleic acid	rs9533010	13	42717279	G	C	0.26	0.03597	0.0359747	1.093e-07
Oleic acid	rs9533011	13	42720204	G	A	0.26	0.03597	0.0359747	1.093e-07
Oleic acid	rs9533012	13	42722882	T	C	0.26	0.03597	0.0359747	1.093e-07
Oleic acid	rs9533015	13	42726118	A	G	0.26	0.03597	0.0359747	1.093e-07
Oleic acid	rs9533019	13	42730949	G	A	0.26	0.03597	0.0359747	1.093e-07
Oleic acid	rs9533020	13	42733029	A	G	0.26	0.03597	0.0359747	1.093e-07
Oleic acid	rs9562380	13	42704847	A	G	0.26	0.03597	0.0359747	1.093e-07
Oleic acid	rs9566931	13	42724498	G	A	0.26	0.03597	0.0359747	1.093e-07
Oleic acid	rs62642268	8	40996510	A	C	0.025	0.1093	0.109315	1.214e-07
Oleic acid	rs72639796	8	40995841	A	G	0.025	0.1093	0.109315	1.214e-07
Phe-lle	rs115681234	4	82492634	A	T	0.01	-1.006	1.00615	1.489e-07
Phe-lle	rs60112563	4	82490797	A	G	0.01	-1.006	1.00615	1.489e-07
Phe-lle	rs75102475	15	36606370	G	A	0.01	-1.006	1.00615	1.489e-07
Oleic acid	rs17660791	14	31780574	C	T	0.02041	0.1211	0.121119	1.579e-07
Oleic acid	rs2181420	14	31752039	T	C	0.02041	0.1211	0.121119	1.579e-07
Oleic acid	rs34777795	14	31774712	A	G	0.02041	0.1211	0.121119	1.579e-07
Oleic acid	rs35474202	14	31776509	T	A	0.02041	0.1211	0.121119	1.579e-07
Oleic acid	rs35628255	14	31750906	A	G	0.02041	0.1211	0.121119	1.579e-07
Oleic acid	rs35952505	14	31775687	T	C	0.02041	0.1211	0.121119	1.579e-07
Oleic acid	rs4981832	14	31745633	C	T	0.02041	0.1211	0.121119	1.579e-07
Oleic acid	rs61995529	14	31767938	C	T	0.02041	0.1211	0.121119	1.579e-07
Oleic acid	rs927704	14	31752664	T	G	0.02041	0.1211	0.121119	1.579e-07
Phe-lle	rs1353966	5	83628937	T	C	0.035	-0.5636	0.563693	1.705e-07
Phe-lle	rs1392459	5	83631283	T	C	0.035	-0.5636	0.563693	1.705e-07
Phe-lle	rs7705261	5	83629693	G	C	0.035	-0.5636	0.563693	1.705e-07
Oleic acid	rs78159427	9	110292292	A	G	0.03093	0.1033	0.103318	1.88e-07
Palmitic amide	rs2016527	19	29770669	T	C	0.02604	-0.1899	0.189935	2.161e-07
Oleic acid	rs10490113	2	59499347	C	A	0.01	0.1688	0.168832	2.231e-07
Oleic acid	rs139648605	2	59488592	G	A	0.01	0.1688	0.168832	2.231e-07
Oleic acid	rs141194380	15	73374911	T	C	0.01	0.1688	0.168832	2.231e-07
Oleic acid	rs146328182	10	68800583	C	A	0.01	0.1688	0.168832	2.231e-07
Oleic acid	rs150106912	10	66901843	A	C	0.01	0.1688	0.168832	2.231e-07
Oleic acid	rs17050034	2	59495258	G	A	0.01	0.1688	0.168832	2.231e-07
Oleic acid	rs191902058	11	80729527	G	A	0.01	0.1688	0.168832	2.231e-07
Oleic acid	rs7581198	2	59516509	C	G	0.01	0.1688	0.168832	2.231e-07
Oleic acid	rs78794871	2	59488212	G	T	0.01	0.1688	0.168832	2.231e-07
Oleic acid	rs75769761	14	46654723	C	T	0.025	0.109	0.109021	2.308e-07
16a-hydroxy DHEA 3-sulfate isomer	rs498655	17	26847449	A	G	0.025	0.6069	0.607018	2.378e-07
Oleic acid	rs2002528	9	110295268	T	C	0.03125	0.103	0.10302	2.4e-07
Phe-lle	rs111320421	2	2512182	C	A	0.015	-0.8113	0.811463	2.53e-07
Phe-lle	rs111803248	2	2510451	G	C	0.015	-0.8113	0.811463	2.53e-07
Phe-lle	rs111929780	2	2508670	A	G	0.015	-0.8113	0.811463	2.53e-07
Phe-lle	rs112266677	2	2511554	T	C	0.015	-0.8113	0.811463	2.53e-07
Phe-lle	rs112610104	2	2508758	A	C	0.015	-0.8113	0.811463	2.53e-07
Phe-lle	rs112971479	2	2510154	C	G	0.015	-0.8113	0.811463	2.53e-07
Phe-lle	rs113161638	2	2509506	C	G	0.015	-0.8113	0.811463	2.53e-07
Phe-lle	rs113307639	2	2511224	T	G	0.015	-0.8113	0.811463	2.53e-07
Phe-lle	rs113581313	2	2508834	C	T	0.015	-0.8113	0.811463	2.53e-07
Phe-lle	rs113606477	2	2509940	C	T	0.015	-0.8113	0.811463	2.53e-07
Phe-lle	rs117534536	2	2511832	A	G	0.015	-0.8113	0.811463	2.53e-07
Phe-lle	rs56877149	2	2512462	A	T	0.015	-0.8113	0.811463	2.53e-07
Oleic acid	rs9525584	13	42734894	C	T	0.275	0.03439	0.0343971	2.694e-07
Oleic acid	rs7607379	2	158928206	T	C	0.05155	0.07954	0.0795569	2.845e-07
Oleic acid	rs80309620	7	16482975	C	T	0.02551	0.1074	0.107423	2.86e-07
Oleic acid	rs2418490	2	59481313	G	A	0.0102	0.1692	0.169237	2.925e-07
Oleic acid	rs112273568	9	110294746	A	G	0.03158	0.1029	0.102922	2.945e-07
Oleic acid	rs2148004	13	42697839	G	A	0.25	0.03535	0.0353579	3.108e-07
Oleic acid	rs9525576	13	42685989	C	T	0.25	0.03535	0.0353579	3.108e-07
Oleic acid	rs9533002	13	42689009	T	C	0.25	0.03535	0.0353579	3.108e-07
Oleic acid	rs9566919	13	42685577	A	G	0.25	0.03535	0.0353579	3.108e-07
Oleic acid	rs9566923	13	42694928	A	G	0.25	0.03535	0.0353579	3.108e-07
Oleic acid	rs9315891	13	42699079	T	C	0.325	0.03421	0.0342178	3.256e-07
16a-hydroxy DHEA 3-sulfate isomer	rs543798	17	26846314	C	A	0.02604	0.6096	0.609742	3.418e-07
Oleic acid	rs4587389	9	110295602	A	G	0.03191	0.1028	0.102824	3.486e-07
Oleic acid	rs9722059	9	110295605	G	C	0.03191	0.1028	0.102824	3.486e-07
Phe-lle	rs150232565	2	111587491	C	T	0.02	-0.6996	0.699771	3.747e-07
Oleic acid	rs80071992	13	42664933	G	A	0.06186	0.06339	0.0634061	4.038e-07
Oleic acid	rs147406939	10	490242	G	A	0.03158	0.0935	0.0935241	4.165e-07
Oleic acid	rs77995081	10	490250	A	G	0.03158	0.0935	0.0935241	4.165e-07
Oleic acid	rs79005617	10	490245	C	G	0.03158	0.0935	0.0935241	4.165e-07
Oleic acid	rs149539188	5	106958311	T	C	0.02	0.1208	0.120831	4.192e-07
Fumaric acid	rs6877994	5	77146981	G	C	0.2879	0.1161	0.11613	4.301e-07
Oleic acid	rs142119444	13	42707100	T	C	0.075	0.05631	0.0563253	4.636e-07
Oleic acid	rs146666716	13	42704398	T	C	0.075	0.05631	0.0563253	4.636e-07
Phe-lle	rs75765038	16	3544167	C	T	0.04124	-0.5044	0.50454	4.861e-07
Oleic acid	rs80250464	18	47911900	A	C	0.02	0.1178	0.117833	4.905e-07
Phe-lle	rs10074043	5	153280977	A	C	0.01	-0.9747	0.974974	4.955e-07
Phe-lle	rs143736390	9	31316764	A	G	0.01	-0.9747	0.974974	4.955e-07
Phe-lle	rs188731033	7	32817874	A	G	0.01	-0.9747	0.974974	4.955e-07
Oleic acid	rs10417295	19	11225154	A	G	0.025	0.1082	0.108231	5.195e-07
Oleic acid	rs17249288	19	11225392	A	G	0.025	0.1082	0.108231	5.195e-07
Oleic acid	rs3826807	19	11224932	A	G	0.025	0.1082	0.108231	5.195e-07
Oleic acid	rs60204160	19	11228188	G	C	0.025	0.1082	0.108231	5.195e-07
Oleic acid	rs6413503	19	11241904	A	G	0.025	0.1082	0.108231	5.195e-07
Oleic acid	rs7258146	19	11243346	C	T	0.025	0.1082	0.108231	5.195e-07
Oleic acid	rs77373181	19	11241060	A	G	0.025	0.1082	0.108231	5.195e-07
Oleic acid	rs8106826	19	11229642	A	G	0.025	0.1082	0.108231	5.195e-07
Phe-lle	rs77169757	11	120304739	G	A	0.0102	-0.9768	0.977088	5.464e-07
Oleic acid	rs17242718	19	11245708	A	G	0.02525	0.1084	0.108432	5.577e-07
Oleic acid	rs17249099	19	11245839	G	C	0.02525	0.1084	0.108432	5.577e-07
Oleic acid	rs73308635	14	76740111	C	T	0.07812	0.0646	0.0646199	5.952e-07
16a-hydroxy DHEA 3-sulfate isomer	rs11568459	17	26821570	A	T	0.03	0.5438	0.543974	6.449e-07
16a-hydroxy DHEA 3-sulfate isomer	rs11568477	17	26822872	T	C	0.03	0.5438	0.543974	6.449e-07
16a-hydroxy DHEA 3-sulfate isomer	rs74682463	17	26822556	G	T	0.03	0.5438	0.543974	6.449e-07
16a-hydroxy DHEA 3-sulfate isomer	rs77462228	17	26821968	T	C	0.03	0.5438	0.543974	6.449e-07
Oleic acid	rs7301468	12	69097794	T	C	0.1263	0.04661	0.046625	6.496e-07
Phe-lle	rs11807590	1	214074617	A	G	0.07216	-0.3635	0.363618	6.587e-07
Phe-lle	rs59554199	1	214074196	G	A	0.07216	-0.3635	0.363618	6.587e-07
Phe-lle	rs60802431	1	214069992	C	T	0.07216	-0.3635	0.363618	6.587e-07
Phe-lle	rs9659217	1	214069744	G	A	0.07216	-0.3635	0.363618	6.587e-07
Oleic acid	rs12263864	10	475035	T	C	0.09	0.05583	0.0558482	6.664e-07
Oleic acid	rs72772890	10	475499	C	T	0.09	0.05583	0.0558482	6.664e-07
Oleic acid	rs7920349	10	481403	G	C	0.09	0.05583	0.0558482	6.664e-07
Phe-lle	rs62215323	20	24630642	A	G	0.18	-0.2594	0.259487	7.053e-07
Palmitic amide	rs1639110	6	31191636	A	G	0.1364	-0.07554	0.0755658	7.298e-07
Palmitic amide	rs1793895	6	31192192	T	G	0.1364	-0.07554	0.0755658	7.298e-07
Phe-lle	rs75016022	8	125846406	A	G	0.07732	-0.3725	0.372629	7.485e-07
Oleic acid	rs73054322	5	10944488	C	A	0.1105	0.04532	0.0453357	7.49e-07
Oleic acid	rs56790106	16	26970046	T	C	0.07	0.064	0.0640225	7.744e-07
Phe-lle	rs78317969	7	120641254	C	T	0.02	-0.6923	0.692544	7.822e-07
Phe-lle	rs17526212	20	56534200	T	C	0.02	-0.6816	0.681841	7.826e-07
LysoPC(0:0/14:0)	rs7811754	7	21815628	C	T	0.05102	-0.2719	0.271998	8.099e-07
LysoPC(0:0/14:0)	rs1025779	2	224425637	T	C	0.0202	-0.4102	0.410349	8.252e-07
LysoPC(0:0/14:0)	rs114084477	2	224437121	T	A	0.0202	-0.4102	0.410349	8.252e-07
LysoPC(0:0/14:0)	rs115657402	2	224423944	G	A	0.0202	-0.4102	0.410349	8.252e-07
LysoPC(0:0/14:0)	rs116047833	2	224434656	T	A	0.0202	-0.4102	0.410349	8.252e-07
LysoPC(0:0/14:0)	rs117172165	2	224437002	A	G	0.0202	-0.4102	0.410349	8.252e-07
LysoPC(0:0/14:0)	rs117500466	2	224443803	T	C	0.0202	-0.4102	0.410349	8.252e-07
LysoPC(0:0/14:0)	rs118063555	2	224415311	A	G	0.0202	-0.4102	0.410349	8.252e-07
LysoPC(0:0/14:0)	rs118157488	2	224436462	A	G	0.0202	-0.4102	0.410349	8.252e-07
LysoPC(0:0/14:0)	rs138790769	2	224431620	C	T	0.0202	-0.4102	0.410349	8.252e-07
LysoPC(0:0/14:0)	rs140210249	2	224449612	A	G	0.0202	-0.4102	0.410349	8.252e-07
LysoPC(0:0/14:0)	rs142138249	2	224422184	A	G	0.0202	-0.4102	0.410349	8.252e-07
LysoPC(0:0/14:0)	rs142559172	2	224441283	C	T	0.0202	-0.4102	0.410349	8.252e-07
LysoPC(0:0/14:0)	rs142821791	2	224422691	G	A	0.0202	-0.4102	0.410349	8.252e-07
LysoPC(0:0/14:0)	rs16864933	2	224420254	C	T	0.0202	-0.4102	0.410349	8.252e-07
LysoPC(0:0/14:0)	rs16864936	2	224421172	G	A	0.0202	-0.4102	0.410349	8.252e-07
LysoPC(0:0/14:0)	rs16864954	2	224442924	A	T	0.0202	-0.4102	0.410349	8.252e-07
LysoPC(0:0/14:0)	rs16864957	2	224444328	C	T	0.0202	-0.4102	0.410349	8.252e-07
LysoPC(0:0/14:0)	rs16864961	2	224450138	C	T	0.0202	-0.4102	0.410349	8.252e-07
LysoPC(0:0/14:0)	rs59497656	2	224415004	C	T	0.0202	-0.4102	0.410349	8.252e-07
LysoPC(0:0/14:0)	rs60970749	2	224426408	G	A	0.0202	-0.4102	0.410349	8.252e-07
LysoPC(0:0/14:0)	rs61379578	2	224447201	C	T	0.0202	-0.4102	0.410349	8.252e-07
LysoPC(0:0/14:0)	rs6436415	2	224440526	G	T	0.0202	-0.4102	0.410349	8.252e-07
LysoPC(0:0/14:0)	rs6717042	2	224433290	G	C	0.0202	-0.4102	0.410349	8.252e-07
LysoPC(0:0/14:0)	rs6744296	2	224436414	G	T	0.0202	-0.4102	0.410349	8.252e-07
LysoPC(0:0/14:0)	rs74516669	2	224417363	C	T	0.0202	-0.4102	0.410349	8.252e-07
LysoPC(0:0/14:0)	rs7598438	2	224428685	G	A	0.0202	-0.4102	0.410349	8.252e-07
LysoPC(0:0/14:0)	rs76357175	2	224436830	T	A	0.0202	-0.4102	0.410349	8.252e-07
LysoPC(0:0/14:0)	rs76488041	2	224418655	C	G	0.0202	-0.4102	0.410349	8.252e-07
LysoPC(0:0/14:0)	rs76748064	2	224446339	G	A	0.0202	-0.4102	0.410349	8.252e-07
LysoPC(0:0/14:0)	rs77435508	2	224438225	C	A	0.0202	-0.4102	0.410349	8.252e-07
LysoPC(0:0/14:0)	rs78904635	2	224434765	A	G	0.0202	-0.4102	0.410349	8.252e-07
LysoPC(0:0/14:0)	rs79701053	2	224449429	A	G	0.0202	-0.4102	0.410349	8.252e-07
Oleic acid	rs78744187	19	33754548	T	C	0.01546	0.1355	0.13555	8.454e-07
LysoPC(0:0/14:0)	rs12700305	7	21841490	C	T	0.05	-0.2706	0.2707	8.565e-07
Phe-lle	rs6944334	7	50018441	C	T	0.04545	-0.3823	0.382441	8.586e-07
Phe-lle	rs117994431	8	125858548	T	A	0.07812	-0.3711	0.371237	8.6e-07
LysoPC(0:0/22:5n-3)	rs76948588	9	106638769	T	A	0.1701	-0.1514	0.151457	9.046e-07
Oleic acid	rs147508428	10	475479	G	A	0.09184	0.05562	0.0556414	9.254e-07
Oleic acid	rs6561034	13	42685221	T	C	0.335	0.03273	0.0327428	9.59e-07
Oleic acid	rs7333528	13	42680253	T	C	0.335	0.03273	0.0327428	9.59e-07
Oleic acid	rs7981733	13	42690060	T	C	0.335	0.03273	0.0327428	9.59e-07
Oleic acid	rs912875	13	42677238	C	A	0.335	0.03273	0.0327428	9.59e-07
LysoPC(0:0/22:5n-3)	rs118112552	9	106615563	G	A	0.1735	-0.1493	0.149359	9.699e-07
Phe-lle	rs1894406	6	32787056	C	T	0.36	-0.1766	0.17667	9.799e-07
Palmitic amide	rs1055821	6	31321919	T	G	0.197	-0.0596	0.0596237	9.936e-07
Oleic acid	rs75086018	10	24705612	G	A	0.01596	0.1339	0.133953	1.001e-06
Phe-lle	rs2071469	6	32784783	C	T	0.365	-0.1816	0.181672	1.001e-06
Oleic acid	rs375686313	10	69612254	G	A	0.01613	0.1339	0.133953	1.003e-06
Phe-lle	rs7210676	17	52869457	C	G	0.01064	-0.9716	0.971988	1.003e-06
LysoPC(0:0/14:0)	rs190345308	2	224418320	T	G	0.02041	-0.4088	0.408965	1.023e-06
Phe-lle	rs6832383	4	178491998	A	T	0.06566	-0.4032	0.403366	1.062e-06
Oleic acid	rs12890942	14	31771021	C	T	0.01546	0.1286	0.128653	1.065e-06
Oleic acid	rs9533003	13	42699604	G	C	0.3333	0.03275	0.0327637	1.101e-06
Phe-lle	rs118163013	10	1865400	C	T	0.03	-0.5678	0.568042	1.136e-06
Phe-lle	rs16981039	22	18201498	G	T	0.0101	-0.9324	0.932799	1.146e-06
Phe-lle	rs62240493	22	18175371	C	T	0.0101	-0.9324	0.932799	1.146e-06
Phe-lle	rs62240494	22	18180612	A	T	0.0101	-0.9324	0.932799	1.146e-06
Phe-lle	rs62240495	22	18186179	A	G	0.0101	-0.9324	0.932799	1.146e-06
Phe-lle	rs7290510	22	18199483	G	A	0.0101	-0.9324	0.932799	1.146e-06
Phe-lle	rs78522565	22	18148489	C	T	0.0101	-0.9324	0.932799	1.146e-06
Phe-lle	rs1911772	7	50082720	T	A	0.05556	-0.3538	0.353953	1.165e-06
Palmitic amide	rs112426035	11	113055850	G	A	0.11	-0.0912	0.0912394	1.173e-06
Palmitic amide	rs12286372	11	113048894	C	T	0.11	-0.0912	0.0912394	1.173e-06
Palmitic amide	rs6589362	11	113054209	C	T	0.11	-0.0912	0.0912394	1.173e-06
Palmitic amide	rs7131082	11	113036206	G	A	0.11	-0.0912	0.0912394	1.173e-06
Palmitic amide	rs753926	11	113052704	G	A	0.11	-0.0912	0.0912394	1.173e-06
Palmitic amide	rs7941908	11	113051314	T	G	0.11	-0.0912	0.0912394	1.173e-06
Phe-lle	rs10273199	7	50207547	C	A	0.01	-0.94	0.940414	1.222e-06
Phe-lle	rs10791389	11	134625186	A	C	0.01	-0.94	0.940414	1.222e-06
Phe-lle	rs12407270	1	18252759	G	A	0.01	-0.94	0.940414	1.222e-06
Phe-lle	rs13437966	7	50219183	C	T	0.01	-0.94	0.940414	1.222e-06
Phe-lle	rs140294117	3	104820470	G	A	0.01	-0.94	0.940414	1.222e-06
Phe-lle	rs142996900	22	18141815	T	C	0.01	-0.94	0.940414	1.222e-06
Phe-lle	rs145340259	6	152752096	G	A	0.01	-0.94	0.940414	1.222e-06
Phe-lle	rs1944885	11	134624615	C	A	0.01	-0.94	0.940414	1.222e-06
Phe-lle	rs1944886	11	134624641	A	G	0.01	-0.94	0.940414	1.222e-06
Phe-lle	rs4539335	11	134624942	C	T	0.01	-0.94	0.940414	1.222e-06
Phe-lle	rs4937954	11	134625703	T	C	0.01	-0.94	0.940414	1.222e-06
Phe-lle	rs62240473	22	18138246	G	A	0.01	-0.94	0.940414	1.222e-06
Phe-lle	rs62240487	22	18147568	A	G	0.01	-0.94	0.940414	1.222e-06
Phe-lle	rs62240511	22	18207220	T	C	0.01	-0.94	0.940414	1.222e-06
Phe-lle	rs6590765	11	134622757	A	G	0.01	-0.94	0.940414	1.222e-06
Phe-lle	rs7939769	11	134632074	A	G	0.01	-0.94	0.940414	1.222e-06
N-Acetyl-L-aspartic acid	rs12127296	1	85476229	C	T	0.232	-0.2246	0.2247	1.239e-06
N-Acetyl-L-aspartic acid	rs12730329	1	85481700	A	C	0.232	-0.2246	0.2247	1.239e-06
N-Acetyl-L-aspartic acid	rs12755226	1	85519418	C	T	0.232	-0.2246	0.2247	1.239e-06
N-Acetyl-L-aspartic acid	rs34443659	1	85494461	C	G	0.232	-0.2246	0.2247	1.239e-06
N-Acetyl-L-aspartic acid	rs34482655	1	85494037	G	C	0.232	-0.2246	0.2247	1.239e-06
N-Acetyl-L-aspartic acid	rs35569266	1	85479769	T	A	0.232	-0.2246	0.2247	1.239e-06
N-Acetyl-L-aspartic acid	rs4907019	1	85522897	C	G	0.232	-0.2246	0.2247	1.239e-06
N-Acetyl-L-aspartic acid	rs55997821	1	85468807	A	G	0.232	-0.2246	0.2247	1.239e-06
N-Acetyl-L-aspartic acid	rs6576739	1	85468319	G	T	0.232	-0.2246	0.2247	1.239e-06
N-Acetyl-L-aspartic acid	rs66631937	1	85480283	A	G	0.232	-0.2246	0.2247	1.239e-06
N-Acetyl-L-aspartic acid	rs6674050	1	85516174	C	T	0.232	-0.2246	0.2247	1.239e-06
N-Acetyl-L-aspartic acid	rs72720544	1	85497262	C	T	0.232	-0.2246	0.2247	1.239e-06
Oleic acid	rs182501313	17	624558	T	C	0.02	0.1131	0.11315	1.242e-06
Oleic acid	rs79551893	2	165724903	C	G	0.02577	0.1006	0.100645	1.247e-06
Oleic acid	rs13282106	8	9981900	G	T	0.02604	0.09929	0.0993343	1.252e-06
Oleic acid	rs1484639	8	9983224	T	G	0.02604	0.09929	0.0993343	1.252e-06
Oleic acid	rs2062333	8	9981149	A	G	0.02604	0.09929	0.0993343	1.252e-06
N-Acetyl-L-aspartic acid	rs6915654	6	38948307	T	C	0.2287	0.208	0.208094	1.291e-06
Oleic acid	rs116131769	3	8262198	C	G	0.035	0.08899	0.0890303	1.293e-06
N-Acetyl-L-aspartic acid	rs9366992	6	38970172	G	A	0.1989	0.2208	0.220901	1.3e-06
Oleic acid	rs10403061	19	32157985	G	A	0.01	0.1584	0.158472	1.306e-06
Oleic acid	rs116150666	19	32154308	T	C	0.01	0.1584	0.158472	1.306e-06
Oleic acid	rs116927846	19	32156278	A	G	0.01	0.1584	0.158472	1.306e-06
Oleic acid	rs117070016	19	32151834	G	A	0.01	0.1584	0.158472	1.306e-06
Oleic acid	rs117811384	19	32151959	C	T	0.01	0.1584	0.158472	1.306e-06
Oleic acid	rs117986367	19	32156410	A	G	0.01	0.1584	0.158472	1.306e-06
Oleic acid	rs12232838	19	32214510	G	A	0.01	0.1584	0.158472	1.306e-06
Oleic acid	rs139032518	19	32153260	T	G	0.01	0.1584	0.158472	1.306e-06
Oleic acid	rs140504281	19	32155371	C	G	0.01	0.1584	0.158472	1.306e-06
Oleic acid	rs149959789	11	110553680	G	A	0.01	0.1584	0.158472	1.306e-06
Oleic acid	rs186157934	4	138700078	C	T	0.01	0.1584	0.158472	1.306e-06
Oleic acid	rs189638961	17	34964256	T	C	0.01	0.1584	0.158472	1.306e-06
Oleic acid	rs75288721	19	32157458	A	C	0.01	0.1584	0.158472	1.306e-06
Oleic acid	rs76867531	19	32154711	T	C	0.01	0.1584	0.158472	1.306e-06
Oleic acid	rs77865350	19	32158002	C	T	0.01	0.1584	0.158472	1.306e-06
Oleic acid	rs79970620	19	32156960	G	A	0.01	0.1584	0.158472	1.306e-06
Oleic acid	rs8101355	19	32158771	T	C	0.01	0.1584	0.158472	1.306e-06
Oleic acid	rs8103686	19	32159101	C	G	0.01	0.1584	0.158472	1.306e-06
LysoPC(0:0/14:0)	rs76010037	6	85296709	T	C	0.04737	-0.2771	0.277227	1.32e-06
LysoPC(0:0/14:0)	rs1836852	8	31315149	A	G	0.02	-0.4085	0.408688	1.325e-06
LysoPC(0:0/14:0)	rs12539745	7	21809630	T	C	0.055	-0.2516	0.251716	1.341e-06
Oleic acid	rs10923986	1	116722687	A	G	0.05789	0.06183	0.0618587	1.351e-06
Palmitic amide	rs2517827	6	29832846	A	C	0.22	-0.06233	0.0623592	1.383e-06
LysoPC(0:0/14:0)	rs372292315	15	64456567	C	T	0.02577	-0.361	0.361171	1.401e-06
N-Acetyl-L-aspartic acid	rs71652688	1	85518702	G	T	0.2292	-0.2251	0.225207	1.41e-06
Fumaric acid	rs12697875	5	77145209	C	T	0.29	0.1125	0.112554	1.45e-06
Fumaric acid	rs6881736	5	77144066	G	A	0.29	0.1125	0.112554	1.45e-06
Oleic acid	rs141194764	19	32152963	C	T	0.0101	0.158	0.158078	1.53e-06
Phe-lle	rs10277913	7	50148772	A	C	0.055	-0.3497	0.349876	1.594e-06
Phe-lle	rs10277917	7	50148773	A	G	0.055	-0.3497	0.349876	1.594e-06
Phe-lle	rs12718235	7	50094083	C	A	0.055	-0.3497	0.349876	1.594e-06
Phe-lle	rs1396281	7	50058055	C	T	0.055	-0.3497	0.349876	1.594e-06
Phe-lle	rs1483080	7	50045825	T	C	0.055	-0.3497	0.349876	1.594e-06
Phe-lle	rs1563538	7	50144827	T	C	0.055	-0.3497	0.349876	1.594e-06
Phe-lle	rs1905271	7	50049995	A	G	0.055	-0.3497	0.349876	1.594e-06
Phe-lle	rs1911751	7	50114073	A	T	0.055	-0.3497	0.349876	1.594e-06
Phe-lle	rs1911755	7	50121653	C	T	0.055	-0.3497	0.349876	1.594e-06
Phe-lle	rs1911759	7	50148114	C	G	0.055	-0.3497	0.349876	1.594e-06
Phe-lle	rs2136071	7	50128188	C	T	0.055	-0.3497	0.349876	1.594e-06
Phe-lle	rs2221656	7	50099404	G	A	0.055	-0.3497	0.349876	1.594e-06
Phe-lle	rs2221657	7	50112406	C	G	0.055	-0.3497	0.349876	1.594e-06
Phe-lle	rs2366025	7	50080818	C	T	0.055	-0.3497	0.349876	1.594e-06
Phe-lle	rs2366030	7	50114727	C	T	0.055	-0.3497	0.349876	1.594e-06
Phe-lle	rs2366031	7	50152548	A	T	0.055	-0.3497	0.349876	1.594e-06
Phe-lle	rs3807324	7	50132166	C	A	0.055	-0.3497	0.349876	1.594e-06
Phe-lle	rs3823541	7	50132326	T	G	0.055	-0.3497	0.349876	1.594e-06
Phe-lle	rs4506156	7	50048184	C	T	0.055	-0.3497	0.349876	1.594e-06
Phe-lle	rs4917112	7	50112299	A	G	0.055	-0.3497	0.349876	1.594e-06
Phe-lle	rs6583423	7	50106717	C	G	0.055	-0.3497	0.349876	1.594e-06
Phe-lle	rs692270	7	49892044	T	C	0.055	-0.3497	0.349876	1.594e-06
Phe-lle	rs6956098	7	50107268	A	G	0.055	-0.3497	0.349876	1.594e-06
Phe-lle	rs6978567	7	50091285	T	C	0.055	-0.3497	0.349876	1.594e-06
Phe-lle	rs7778784	7	50135200	A	G	0.055	-0.3497	0.349876	1.594e-06
Phe-lle	rs7793625	7	50137668	G	T	0.055	-0.3497	0.349876	1.594e-06
Palmitic amide	rs7111410	11	113049287	T	C	0.13	-0.08564	0.0856834	1.611e-06
Oleic acid	rs111650273	20	31713236	T	C	0.05	0.07309	0.0731274	1.637e-06
Oleic acid	rs112396963	20	31713465	C	T	0.05	0.07309	0.0731274	1.637e-06
Oleic acid	rs114218919	20	31713639	T	G	0.05	0.07309	0.0731274	1.637e-06
Oleic acid	rs115622192	20	31720737	G	A	0.05	0.07309	0.0731274	1.637e-06
Oleic acid	rs116080443	20	31712287	C	T	0.05	0.07309	0.0731274	1.637e-06
Oleic acid	rs13040203	20	31715668	C	G	0.05	0.07309	0.0731274	1.637e-06
Oleic acid	rs13045054	20	31714338	T	C	0.05	0.07309	0.0731274	1.637e-06
Oleic acid	rs151033478	20	31715288	G	A	0.05	0.07309	0.0731274	1.637e-06
Oleic acid	rs74514538	20	31712418	T	C	0.05	0.07309	0.0731274	1.637e-06
Oleic acid	rs76109336	20	31711916	T	C	0.05	0.07309	0.0731274	1.637e-06
Oleic acid	rs77232543	20	31711857	G	T	0.05	0.07309	0.0731274	1.637e-06
Oleic acid	rs78986669	20	31712227	G	A	0.05	0.07309	0.0731274	1.637e-06
Oleic acid	rs115026028	3	8241369	G	A	0.03535	0.0886	0.0886453	1.638e-06
Oleic acid	rs116283507	3	8253189	G	T	0.03535	0.0886	0.0886453	1.638e-06
Phe-lle	rs4664266	2	159819716	A	G	0.01075	-0.9409	0.941381	1.639e-06
LysoPC(0:0/14:0)	rs13036588	20	6462428	C	T	0.025	-0.3679	0.368089	1.654e-06
LysoPC(0:0/14:0)	rs13037119	20	6458525	T	C	0.025	-0.3679	0.368089	1.654e-06
LysoPC(0:0/14:0)	rs13038560	20	6464874	C	T	0.025	-0.3679	0.368089	1.654e-06
LysoPC(0:0/14:0)	rs13041415	20	6463095	C	T	0.025	-0.3679	0.368089	1.654e-06
LysoPC(0:0/14:0)	rs13043446	20	6464877	T	C	0.025	-0.3679	0.368089	1.654e-06
LysoPC(0:0/14:0)	rs17794544	20	6460319	T	A	0.025	-0.3679	0.368089	1.654e-06
LysoPC(0:0/14:0)	rs34050416	20	6457164	A	G	0.025	-0.3679	0.368089	1.654e-06
LysoPC(0:0/14:0)	rs35281838	20	6464623	C	T	0.025	-0.3679	0.368089	1.654e-06
LysoPC(0:0/14:0)	rs3929778	20	6460290	C	T	0.025	-0.3679	0.368089	1.654e-06
LysoPC(0:0/14:0)	rs10851737	15	64957098	G	C	0.03	-0.3321	0.332271	1.672e-06
LysoPC(0:0/14:0)	rs11071797	15	64714772	A	C	0.03	-0.3321	0.332271	1.672e-06
LysoPC(0:0/14:0)	rs11858605	15	64987225	T	C	0.03	-0.3321	0.332271	1.672e-06
LysoPC(0:0/14:0)	rs7170718	15	64697454	T	C	0.03	-0.3321	0.332271	1.672e-06
Oleic acid	rs371633834	4	26210722	A	T	0.1209	0.0529	0.0529274	1.677e-06
Oleic acid	rs139293132	11	88102871	T	C	0.02	0.113	0.113059	1.687e-06
N-Acetyl-L-aspartic acid	rs11756452	6	38968314	C	T	0.1979	0.2201	0.220214	1.687e-06
N-Acetyl-L-aspartic acid	rs1332015	6	38966414	T	C	0.1979	0.2201	0.220214	1.687e-06
N-Acetyl-L-aspartic acid	rs4714204	6	38959349	A	T	0.1979	0.2201	0.220214	1.687e-06
N-Acetyl-L-aspartic acid	rs9357295	6	38964757	G	T	0.1979	0.2201	0.220214	1.687e-06
N-Acetyl-L-aspartic acid	rs9369100	6	38967749	A	C	0.1979	0.2201	0.220214	1.687e-06
N-Acetyl-L-aspartic acid	rs9380817	6	38961748	C	T	0.1979	0.2201	0.220214	1.687e-06
N-Acetyl-L-aspartic acid	rs9380818	6	38964131	T	C	0.1979	0.2201	0.220214	1.687e-06
N-Acetyl-L-aspartic acid	rs9462469	6	38963792	T	C	0.1979	0.2201	0.220214	1.687e-06
LysoPC(0:0/14:0)	rs117743796	6	85430018	A	G	0.04688	-0.2745	0.274642	1.689e-06
Oleic acid	rs74739118	3	8245861	T	A	0.03571	0.08907	0.0891168	1.733e-06
Fumaric acid	rs28615546	1	242119182	G	A	0.285	0.1078	0.107857	1.741e-06
Fumaric acid	rs28624657	1	242119373	T	G	0.285	0.1078	0.107857	1.741e-06
Fumaric acid	rs28626680	1	242117894	A	G	0.285	0.1078	0.107857	1.741e-06
Fumaric acid	rs34735536	1	242120552	C	T	0.285	0.1078	0.107857	1.741e-06
Fumaric acid	rs36083518	1	242120310	G	A	0.285	0.1078	0.107857	1.741e-06
Fumaric acid	rs3851305	1	242121052	G	C	0.285	0.1078	0.107857	1.741e-06
Fumaric acid	rs3851306	1	242120953	C	T	0.285	0.1078	0.107857	1.741e-06
Fumaric acid	rs3851307	1	242120870	G	C	0.285	0.1078	0.107857	1.741e-06
Fumaric acid	rs3862974	1	242118985	G	A	0.285	0.1078	0.107857	1.741e-06
Fumaric acid	rs3862975	1	242118275	A	G	0.285	0.1078	0.107857	1.741e-06
Fumaric acid	rs3915586	1	242121061	T	C	0.285	0.1078	0.107857	1.741e-06
Fumaric acid	rs695235	1	242118785	G	A	0.285	0.1078	0.107857	1.741e-06
Fumaric acid	rs71648675	1	242120215	A	G	0.285	0.1078	0.107857	1.741e-06
Fumaric acid	rs72757280	1	242120050	G	C	0.285	0.1078	0.107857	1.741e-06
Fumaric acid	rs955535	1	242118056	T	C	0.285	0.1078	0.107857	1.741e-06
Palmitic amide	rs28366070	6	31320375	A	C	0.1753	-0.07589	0.07593	1.744e-06
Palmitic amide	rs28366071	6	31320404	T	C	0.1753	-0.07589	0.07593	1.744e-06
Palmitic amide	rs6929927	6	31320415	C	T	0.1753	-0.07589	0.07593	1.744e-06
Phe-lle	rs111311553	10	72741552	A	T	0.01031	-0.9403	0.940798	1.764e-06
Phe-lle	rs1037672	7	50155944	T	C	0.05556	-0.3502	0.350386	1.772e-06
Phe-lle	rs1037675	7	50159357	G	A	0.05556	-0.3502	0.350386	1.772e-06
Phe-lle	rs1114491	7	50170090	C	G	0.05556	-0.3502	0.350386	1.772e-06
Phe-lle	rs1122346	7	50173981	T	C	0.05556	-0.3502	0.350386	1.772e-06
Phe-lle	rs13224284	7	50154538	G	A	0.05556	-0.3502	0.350386	1.772e-06
Phe-lle	rs1379172	7	50157406	T	A	0.05556	-0.3502	0.350386	1.772e-06
Phe-lle	rs1379174	7	50160127	A	C	0.05556	-0.3502	0.350386	1.772e-06
Phe-lle	rs1379175	7	50160189	A	G	0.05556	-0.3502	0.350386	1.772e-06
Phe-lle	rs1456899	7	50169595	T	A	0.05556	-0.3502	0.350386	1.772e-06
Phe-lle	rs1456900	7	50169508	G	A	0.05556	-0.3502	0.350386	1.772e-06
Phe-lle	rs1466292	7	50174059	T	C	0.05556	-0.3502	0.350386	1.772e-06
Phe-lle	rs1471097	7	50168409	T	C	0.05556	-0.3502	0.350386	1.772e-06
Phe-lle	rs1911762	7	50155164	G	T	0.05556	-0.3502	0.350386	1.772e-06
Phe-lle	rs58770622	7	50164538	C	T	0.05556	-0.3502	0.350386	1.772e-06
Phe-lle	rs6583431	7	50165783	A	T	0.05556	-0.3502	0.350386	1.772e-06
Phe-lle	rs6959792	7	50156916	C	G	0.05556	-0.3502	0.350386	1.772e-06
Phe-lle	rs6960601	7	50167764	G	A	0.05556	-0.3502	0.350386	1.772e-06
Phe-lle	rs6964270	7	50171472	A	G	0.05556	-0.3502	0.350386	1.772e-06
Phe-lle	rs6978292	7	50171018	C	T	0.05556	-0.3502	0.350386	1.772e-06
Phe-lle	rs7794291	7	50165941	A	G	0.05556	-0.3502	0.350386	1.772e-06
Phe-lle	rs12692339	2	5436403	C	A	0.025	-0.6085	0.608826	1.803e-06
Phe-lle	rs12692340	2	5436531	G	A	0.025	-0.6085	0.608826	1.803e-06
Phe-lle	rs4668547	2	5436587	T	A	0.025	-0.6085	0.608826	1.803e-06
Fumaric acid	rs3851304	1	242121796	T	G	0.2806	0.109	0.109059	1.826e-06
Phe-lle	rs1911761	7	50148375	A	C	0.05	-0.3572	0.357393	1.829e-06
Phe-lle	rs690911	7	49939147	T	C	0.05	-0.3572	0.357393	1.829e-06
Phe-lle	rs691417	7	49887533	A	C	0.05	-0.3572	0.357393	1.829e-06
Oleic acid	rs16890065	8	40746260	T	C	0.05102	0.0669	0.0669363	1.847e-06
Oleic acid	rs62640284	8	40743087	T	A	0.05102	0.0669	0.0669363	1.847e-06
Phe-lle	rs11946533	4	178472766	A	G	0.055	-0.4236	0.42383	1.849e-06
Phe-lle	rs72704984	4	178472338	C	T	0.055	-0.4236	0.42383	1.849e-06
Phe-lle	rs72704985	4	178472443	T	C	0.055	-0.4236	0.42383	1.849e-06
N-Acetyl-L-aspartic acid	rs28720917	4	119923289	C	T	0.1313	0.2936	0.293759	1.853e-06
N-Acetyl-L-aspartic acid	rs59606594	4	119918133	T	C	0.1313	0.2936	0.293759	1.853e-06
N-Acetyl-L-aspartic acid	rs72671660	4	119919788	A	G	0.1313	0.2936	0.293759	1.853e-06
Fumaric acid	rs695234	1	242118647	A	G	0.29	0.1075	0.107559	1.887e-06
N-Acetyl-L-aspartic acid	rs55885646	11	115853189	T	G	0.03	0.566	0.566316	1.955e-06
N-Acetyl-L-aspartic acid	rs6589519	11	115844466	C	A	0.03	0.566	0.566316	1.955e-06
N-Acetyl-L-aspartic acid	rs6589520	11	115851152	G	T	0.03	0.566	0.566316	1.955e-06
N-Acetyl-L-aspartic acid	rs6589521	11	115860687	A	T	0.03	0.566	0.566316	1.955e-06
N-Acetyl-L-aspartic acid	rs74387196	11	115844837	T	C	0.03	0.566	0.566316	1.955e-06
N-Acetyl-L-aspartic acid	rs74793835	11	115860098	C	G	0.03	0.566	0.566316	1.955e-06
16a-hydroxy DHEA 3-sulfate isomer	rs4773819	13	95456973	C	T	0.2938	-0.1803	0.180401	1.958e-06
Oleic acid	rs28411082	19	32167269	T	C	0.01031	0.1575	0.157588	1.978e-06
Oleic acid	rs185309660	2	176869137	T	C	0.03	0.09227	0.0923218	1.983e-06
Fumaric acid	rs139611188	5	170893128	T	C	0.0266	0.3141	0.31428	2.062e-06
Palmitic amide	rs1245122	11	113030245	G	A	0.1061	-0.09107	0.0911224	2.08e-06
Palmitic amide	rs1245123	11	113030178	A	T	0.1061	-0.09107	0.0911224	2.08e-06
Palmitic amide	rs1245124	11	113029314	T	A	0.1061	-0.09107	0.0911224	2.08e-06
Palmitic amide	rs1245126	11	113026570	T	C	0.1061	-0.09107	0.0911224	2.08e-06
Palmitic amide	rs1261875	11	113029572	G	A	0.1061	-0.09107	0.0911224	2.08e-06
Palmitic amide	rs2846915	11	113031338	T	A	0.1061	-0.09107	0.0911224	2.08e-06
Palmitic amide	rs7939805	11	113032906	A	C	0.1061	-0.09107	0.0911224	2.08e-06
LysoPC(0:0/14:0)	rs117248720	6	85496593	G	A	0.05051	-0.2551	0.255248	2.116e-06
LysoPC(0:0/14:0)	rs1327753	6	85515883	T	A	0.05051	-0.2551	0.255248	2.116e-06
Oleic acid	rs35231275	8	9619909	A	T	0.025	0.1019	0.10196	2.155e-06
Phe-lle	rs11685722	2	5431665	G	C	0.02577	-0.6029	0.603258	2.209e-06
Phe-lle	rs145404167	2	49615176	A	G	0.02	-0.6527	0.653089	2.23e-06
Palmitic amide	rs74983000	16	30078716	A	G	0.03	-0.1383	0.138383	2.248e-06
Palmitic amide	rs79509073	16	29773497	T	C	0.03	-0.1383	0.138383	2.248e-06
Phe-lle	rs12645575	4	61658089	C	T	0.06633	-0.3847	0.384931	2.271e-06
Phe-lle	rs12646668	4	61654052	C	T	0.06633	-0.3847	0.384931	2.271e-06
Phe-lle	rs74637951	4	61658235	T	C	0.06633	-0.3847	0.384931	2.271e-06
Phe-lle	rs77557464	4	61651655	A	G	0.06633	-0.3847	0.384931	2.271e-06
Phe-lle	rs78466162	4	61651758	G	A	0.06633	-0.3847	0.384931	2.271e-06
Oleic acid	rs11906436	20	31726498	T	C	0.05208	0.07348	0.0735243	2.276e-06
Oleic acid	rs6059112	20	31726985	C	T	0.05208	0.07348	0.0735243	2.276e-06
Oleic acid	rs6088119	20	31725583	A	G	0.05208	0.07348	0.0735243	2.276e-06
N-Acetyl-L-aspartic acid	rs1015626	12	45665521	A	G	0.395	-0.1809	0.18101	2.313e-06
N-Acetyl-L-aspartic acid	rs1399721	12	45666810	T	A	0.395	-0.1809	0.18101	2.313e-06
N-Acetyl-L-aspartic acid	rs2012937	12	45674461	A	G	0.395	-0.1809	0.18101	2.313e-06
N-Acetyl-L-aspartic acid	rs4768598	12	45671837	C	A	0.395	-0.1809	0.18101	2.313e-06
N-Acetyl-L-aspartic acid	rs7138247	12	45669753	G	A	0.395	-0.1809	0.18101	2.313e-06
Oleic acid	rs17577629	14	31823884	C	T	0.025	0.09786	0.0979203	2.378e-06
Oleic acid	rs17660955	14	31810560	G	T	0.025	0.09786	0.0979203	2.378e-06
Oleic acid	rs34737578	14	31851282	G	C	0.025	0.09786	0.0979203	2.378e-06
Oleic acid	rs3736917	14	31795361	G	A	0.025	0.09786	0.0979203	2.378e-06
Oleic acid	rs4981841	14	31849524	A	T	0.025	0.09786	0.0979203	2.378e-06
Oleic acid	rs61995554	14	31813553	A	G	0.025	0.09786	0.0979203	2.378e-06
Oleic acid	rs727671	14	31811535	C	T	0.025	0.09786	0.0979203	2.378e-06
Oleic acid	rs79627795	14	31813570	C	G	0.025	0.09786	0.0979203	2.378e-06
N-Acetyl-L-aspartic acid	rs34407588	1	85514282	C	T	0.2292	-0.2177	0.217834	2.378e-06
Phe-lle	rs75431720	19	49633515	T	C	0.0303	-0.5499	0.55024	2.403e-06
Fumaric acid	rs59504163	1	242116520	T	A	0.2732	0.1123	0.11237	2.408e-06
LysoPC(0:0/14:0)	rs117981645	8	21908595	A	G	0.075	-0.2125	0.212632	2.417e-06
LysoPC(0:0/22:5n-3)	rs80050912	9	106648450	T	C	0.1546	-0.149	0.149093	2.425e-06
Oleic acid	rs80213252	20	31727256	T	C	0.05155	0.07285	0.0728953	2.429e-06
N-Acetyl-L-aspartic acid	rs2235871	6	38985356	C	T	0.1947	0.2156	0.215734	2.442e-06
N-Acetyl-L-aspartic acid	rs2281346	6	38987476	A	G	0.1947	0.2156	0.215734	2.442e-06
N-Acetyl-L-aspartic acid	rs4714208	6	38984374	G	A	0.1947	0.2156	0.215734	2.442e-06
N-Acetyl-L-aspartic acid	rs761384	6	38991690	T	C	0.1947	0.2156	0.215734	2.442e-06
N-Acetyl-L-aspartic acid	rs761385	6	38991516	G	C	0.1947	0.2156	0.215734	2.442e-06
N-Acetyl-L-aspartic acid	rs7766930	6	38986164	T	C	0.1947	0.2156	0.215734	2.442e-06
N-Acetyl-L-aspartic acid	rs9296273	6	38979946	T	A	0.1947	0.2156	0.215734	2.442e-06
N-Acetyl-L-aspartic acid	rs9470962	6	38975468	A	G	0.1947	0.2156	0.215734	2.442e-06
Phe-lle	rs10010428	4	178481615	T	C	0.05556	-0.4211	0.421363	2.445e-06
Phe-lle	rs1316295	4	178479484	T	C	0.05556	-0.4211	0.421363	2.445e-06
Phe-lle	rs1317136	4	178479510	T	G	0.05556	-0.4211	0.421363	2.445e-06
Phe-lle	rs72494099	4	178494611	T	G	0.05556	-0.4211	0.421363	2.445e-06
Phe-lle	rs72704987	4	178475238	T	G	0.05556	-0.4211	0.421363	2.445e-06
Phe-lle	rs72704988	4	178475309	G	C	0.05556	-0.4211	0.421363	2.445e-06
Phe-lle	rs72704997	4	178490970	C	T	0.05556	-0.4211	0.421363	2.445e-06
Oleic acid	rs9533022	13	42749606	T	C	0.39	0.02934	0.0293584	2.462e-06
Oleic acid	rs148350563	6	111000218	G	A	0.025	0.1005	0.100563	2.477e-06
Palmitic amide	rs12212594	6	31300819	C	T	0.13	-0.07304	0.073086	2.485e-06
Oleic acid	rs10038788	5	61369594	C	G	0.01	0.1551	0.155198	2.506e-06
Oleic acid	rs10060061	5	61369391	T	C	0.01	0.1551	0.155198	2.506e-06
Oleic acid	rs10066330	5	61378093	A	C	0.01	0.1551	0.155198	2.506e-06
Oleic acid	rs10068993	5	61373942	T	C	0.01	0.1551	0.155198	2.506e-06
Oleic acid	rs10076706	5	61373860	C	T	0.01	0.1551	0.155198	2.506e-06
Oleic acid	rs13359031	5	61369333	C	T	0.01	0.1551	0.155198	2.506e-06
Oleic acid	rs140991374	2	225971861	G	A	0.01	0.1551	0.155198	2.506e-06
Oleic acid	rs146785833	2	168142642	A	C	0.01	0.1551	0.155198	2.506e-06
Oleic acid	rs17364351	5	61378821	G	C	0.01	0.1551	0.155198	2.506e-06
Oleic acid	rs2343698	5	61371900	A	G	0.01	0.1551	0.155198	2.506e-06
Oleic acid	rs4429798	5	61367089	A	G	0.01	0.1551	0.155198	2.506e-06
Oleic acid	rs55788021	5	61375330	T	C	0.01	0.1551	0.155198	2.506e-06
Oleic acid	rs55908178	5	61369605	C	T	0.01	0.1551	0.155198	2.506e-06
Oleic acid	rs58941344	5	61374891	T	C	0.01	0.1551	0.155198	2.506e-06
Oleic acid	rs6872868	5	61380184	T	A	0.01	0.1551	0.155198	2.506e-06
Oleic acid	rs73760544	5	61368044	A	G	0.01	0.1551	0.155198	2.506e-06
Oleic acid	rs73760545	5	61368179	C	A	0.01	0.1551	0.155198	2.506e-06
Oleic acid	rs73760549	5	61377833	A	T	0.01	0.1551	0.155198	2.506e-06
Oleic acid	rs74551603	2	167956759	A	G	0.01	0.1551	0.155198	2.506e-06
Oleic acid	rs7708165	5	61373329	T	C	0.01	0.1551	0.155198	2.506e-06
Oleic acid	rs7721148	5	61377313	C	T	0.01	0.1551	0.155198	2.506e-06
Oleic acid	rs9968696	5	61370359	C	T	0.01	0.1551	0.155198	2.506e-06
LysoPC(0:0/14:0)	rs7402964	15	65022906	T	C	0.0303	-0.3248	0.325005	2.508e-06
16a-hydroxy DHEA 3-sulfate isomer	rs34197316	2	238830572	T	C	0.06	0.3381	0.338314	2.522e-06
Phe-lle	rs61731450	16	3544512	C	G	0.04592	-0.4497	0.449986	2.536e-06
Phe-lle	rs7206574	16	3546074	G	A	0.04592	-0.4497	0.449986	2.536e-06
Phe-lle	rs74005823	16	3546489	A	T	0.04592	-0.4497	0.449986	2.536e-06
16a-hydroxy DHEA 3-sulfate isomer	rs1209118	13	95455315	G	C	0.2969	-0.1801	0.180215	2.554e-06
16a-hydroxy DHEA 3-sulfate isomer	rs1407893	13	95457203	G	A	0.2969	-0.1801	0.180215	2.554e-06
16a-hydroxy DHEA 3-sulfate isomer	rs7988127	13	95456386	T	C	0.2969	-0.1801	0.180215	2.554e-06
Oleic acid	rs6059106	20	31725102	A	G	0.05263	0.07347	0.0735177	2.635e-06
Oleic acid	rs12578299	12	86905217	A	G	0.015	0.1264	0.126482	2.66e-06
Oleic acid	rs150672996	12	86928701	T	G	0.015	0.1264	0.126482	2.66e-06
Phe-Phe	rs75984428	16	61666428	T	G	0.03608	-0.1575	0.157603	2.674e-06
Palmitic amide	rs13200073	6	31271008	T	C	0.245	-0.05413	0.0541657	2.723e-06
Palmitic amide	rs13216197	6	31271018	C	T	0.245	-0.05413	0.0541657	2.723e-06
Palmitic amide	rs2394966	6	31263911	T	C	0.245	-0.05413	0.0541657	2.723e-06
Palmitic amide	rs28732113	6	31263475	G	T	0.245	-0.05413	0.0541657	2.723e-06
Palmitic amide	rs28732117	6	31264598	G	A	0.245	-0.05413	0.0541657	2.723e-06
Palmitic amide	rs28894985	6	31264234	A	G	0.245	-0.05413	0.0541657	2.723e-06
Palmitic amide	rs28894986	6	31264246	C	T	0.245	-0.05413	0.0541657	2.723e-06
Palmitic amide	rs3906272	6	31262924	T	C	0.245	-0.05413	0.0541657	2.723e-06
Palmitic amide	rs7751729	6	31271936	T	C	0.245	-0.05413	0.0541657	2.723e-06
Palmitic amide	rs9468929	6	31263216	A	G	0.245	-0.05413	0.0541657	2.723e-06
Palmitic amide	rs9468931	6	31264619	A	T	0.245	-0.05413	0.0541657	2.723e-06
Palmitic amide	rs9468933	6	31265057	A	T	0.245	-0.05413	0.0541657	2.723e-06
Palmitic amide	rs9468934	6	31269029	A	G	0.245	-0.05413	0.0541657	2.723e-06
LysoPC(0:0/14:0)	rs4304394	9	126451464	T	C	0.1071	-0.1873	0.187424	2.769e-06
LysoPC(0:0/14:0)	rs58163671	9	126451558	T	C	0.1071	-0.1873	0.187424	2.769e-06
LysoPC(0:0/14:0)	rs77023730	9	126445372	C	A	0.1071	-0.1873	0.187424	2.769e-06
Oleic acid	rs111339370	10	693921	C	T	0.02	0.1119	0.111975	2.792e-06
Oleic acid	rs111499650	10	630969	T	C	0.02	0.1119	0.111975	2.792e-06
Oleic acid	rs111939288	10	658077	T	C	0.02	0.1119	0.111975	2.792e-06
Oleic acid	rs112290439	10	631662	T	C	0.02	0.1119	0.111975	2.792e-06
Oleic acid	rs112491212	10	726731	A	G	0.02	0.1119	0.111975	2.792e-06
Oleic acid	rs113047406	10	438828	A	G	0.02	0.1119	0.111975	2.792e-06
Oleic acid	rs115762228	10	736024	T	C	0.02	0.1119	0.111975	2.792e-06
Oleic acid	rs116275282	10	673746	G	A	0.02	0.1119	0.111975	2.792e-06
Oleic acid	rs141818900	10	640452	A	G	0.02	0.1119	0.111975	2.792e-06
Oleic acid	rs142291358	10	735468	T	C	0.02	0.1119	0.111975	2.792e-06
Oleic acid	rs143734691	10	542835	T	C	0.02	0.1119	0.111975	2.792e-06
Oleic acid	rs146955807	10	678374	A	G	0.02	0.1119	0.111975	2.792e-06
Oleic acid	rs149318873	10	694861	C	T	0.02	0.1119	0.111975	2.792e-06
Oleic acid	rs1539229	10	522414	G	A	0.02	0.1119	0.111975	2.792e-06
Oleic acid	rs192799725	10	609077	A	T	0.02	0.1119	0.111975	2.792e-06
Oleic acid	rs1973083	10	710047	G	A	0.02	0.1119	0.111975	2.792e-06
Oleic acid	rs2066314	10	514032	G	C	0.02	0.1119	0.111975	2.792e-06
Oleic acid	rs2066318	10	520376	C	T	0.02	0.1119	0.111975	2.792e-06
Oleic acid	rs372148094	10	717438	T	C	0.02	0.1119	0.111975	2.792e-06
Oleic acid	rs45473196	10	709840	A	G	0.02	0.1119	0.111975	2.792e-06
Oleic acid	rs4881336	10	521723	C	T	0.02	0.1119	0.111975	2.792e-06
Oleic acid	rs56880568	10	682923	G	A	0.02	0.1119	0.111975	2.792e-06
Oleic acid	rs57767918	10	662446	C	T	0.02	0.1119	0.111975	2.792e-06
Oleic acid	rs58082750	10	721815	G	A	0.02	0.1119	0.111975	2.792e-06
Oleic acid	rs59237055	10	718324	T	C	0.02	0.1119	0.111975	2.792e-06
Oleic acid	rs60024207	10	683258	G	A	0.02	0.1119	0.111975	2.792e-06
Oleic acid	rs60999446	10	739131	T	C	0.02	0.1119	0.111975	2.792e-06
Oleic acid	rs61495648	10	661569	C	G	0.02	0.1119	0.111975	2.792e-06
Oleic acid	rs61567237	10	728219	A	C	0.02	0.1119	0.111975	2.792e-06
Oleic acid	rs61614588	10	700267	G	A	0.02	0.1119	0.111975	2.792e-06
Oleic acid	rs7068163	10	725681	T	C	0.02	0.1119	0.111975	2.792e-06
Oleic acid	rs7072403	10	726277	T	C	0.02	0.1119	0.111975	2.792e-06
Oleic acid	rs7074376	10	508651	C	G	0.02	0.1119	0.111975	2.792e-06
Oleic acid	rs7083682	10	727065	G	A	0.02	0.1119	0.111975	2.792e-06
Oleic acid	rs7093991	10	726982	A	G	0.02	0.1119	0.111975	2.792e-06
Oleic acid	rs7096351	10	636122	G	C	0.02	0.1119	0.111975	2.792e-06
Oleic acid	rs72478225	10	633035	A	G	0.02	0.1119	0.111975	2.792e-06
Oleic acid	rs72478227	10	652508	T	G	0.02	0.1119	0.111975	2.792e-06
Oleic acid	rs72478229	10	709805	C	G	0.02	0.1119	0.111975	2.792e-06
Oleic acid	rs74645266	10	681367	T	C	0.02	0.1119	0.111975	2.792e-06
Oleic acid	rs74767561	10	652994	C	T	0.02	0.1119	0.111975	2.792e-06
Oleic acid	rs74982702	10	679093	C	T	0.02	0.1119	0.111975	2.792e-06
Oleic acid	rs75025476	10	639881	C	T	0.02	0.1119	0.111975	2.792e-06
Oleic acid	rs75429350	10	625412	T	C	0.02	0.1119	0.111975	2.792e-06
Oleic acid	rs75470129	10	726718	A	G	0.02	0.1119	0.111975	2.792e-06
Oleic acid	rs75584738	10	681827	A	G	0.02	0.1119	0.111975	2.792e-06
Oleic acid	rs75756194	10	619239	T	A	0.02	0.1119	0.111975	2.792e-06
Oleic acid	rs75917926	10	650202	T	C	0.02	0.1119	0.111975	2.792e-06
Oleic acid	rs75955020	10	638149	G	A	0.02	0.1119	0.111975	2.792e-06
Oleic acid	rs76184903	10	747179	C	T	0.02	0.1119	0.111975	2.792e-06
Oleic acid	rs76226660	10	615400	A	G	0.02	0.1119	0.111975	2.792e-06
Oleic acid	rs76228710	10	527688	A	G	0.02	0.1119	0.111975	2.792e-06
Oleic acid	rs76433356	10	708976	A	C	0.02	0.1119	0.111975	2.792e-06
Oleic acid	rs76615955	10	744089	T	C	0.02	0.1119	0.111975	2.792e-06
Oleic acid	rs76616726	10	622509	G	T	0.02	0.1119	0.111975	2.792e-06
Oleic acid	rs76741969	10	608815	A	G	0.02	0.1119	0.111975	2.792e-06
Oleic acid	rs77026624	10	729366	G	T	0.02	0.1119	0.111975	2.792e-06
Oleic acid	rs77067486	10	660261	G	C	0.02	0.1119	0.111975	2.792e-06
Oleic acid	rs77119878	10	706750	G	A	0.02	0.1119	0.111975	2.792e-06
Oleic acid	rs77379583	10	622878	A	G	0.02	0.1119	0.111975	2.792e-06
Oleic acid	rs77504699	10	655139	T	C	0.02	0.1119	0.111975	2.792e-06
Oleic acid	rs77850779	10	647735	C	G	0.02	0.1119	0.111975	2.792e-06
Oleic acid	rs78087570	10	663299	A	G	0.02	0.1119	0.111975	2.792e-06
Oleic acid	rs78090607	10	621193	T	C	0.02	0.1119	0.111975	2.792e-06
Oleic acid	rs78147763	10	543654	A	T	0.02	0.1119	0.111975	2.792e-06
Oleic acid	rs78148953	10	630052	A	C	0.02	0.1119	0.111975	2.792e-06
Oleic acid	rs78276774	10	621761	T	C	0.02	0.1119	0.111975	2.792e-06
Oleic acid	rs78277958	10	698674	A	G	0.02	0.1119	0.111975	2.792e-06
Oleic acid	rs78282561	10	656295	T	C	0.02	0.1119	0.111975	2.792e-06
Oleic acid	rs78776983	10	660911	T	C	0.02	0.1119	0.111975	2.792e-06
Oleic acid	rs78900242	10	615414	A	G	0.02	0.1119	0.111975	2.792e-06
Oleic acid	rs7898821	10	669358	A	G	0.02	0.1119	0.111975	2.792e-06
Oleic acid	rs7908574	10	664778	A	G	0.02	0.1119	0.111975	2.792e-06
Oleic acid	rs79176448	10	729147	C	A	0.02	0.1119	0.111975	2.792e-06
Oleic acid	rs7921637	10	624464	A	C	0.02	0.1119	0.111975	2.792e-06
Oleic acid	rs79535319	10	632284	A	G	0.02	0.1119	0.111975	2.792e-06
Oleic acid	rs79548318	10	716280	A	G	0.02	0.1119	0.111975	2.792e-06
Oleic acid	rs79584917	10	626372	C	T	0.02	0.1119	0.111975	2.792e-06
Oleic acid	rs79643862	10	741621	T	C	0.02	0.1119	0.111975	2.792e-06
Oleic acid	rs79666067	10	629224	A	G	0.02	0.1119	0.111975	2.792e-06
Oleic acid	rs79954097	10	619329	A	G	0.02	0.1119	0.111975	2.792e-06
Oleic acid	rs80341929	10	665093	T	C	0.02	0.1119	0.111975	2.792e-06
Oleic acid	rs816564	10	674055	A	G	0.02	0.1119	0.111975	2.792e-06
Oleic acid	rs9419455	10	502629	A	G	0.02	0.1119	0.111975	2.792e-06
Palmitic amide	rs77396090	16	12291600	T	C	0.02	-0.1907	0.190827	2.796e-06
Palmitic amide	rs1611683	6	29825737	T	C	0.225	-0.06074	0.0607808	2.826e-06
N-Acetyl-L-aspartic acid	rs7310046	12	45679488	G	A	0.3939	-0.1805	0.180621	2.827e-06
Fumaric acid	rs78856663	1	242117224	G	A	0.2778	0.1088	0.108873	2.83e-06
Fumaric acid	rs80046893	1	242117381	T	C	0.2778	0.1088	0.108873	2.83e-06
N-Acetyl-L-aspartic acid	rs1451391	11	83487967	G	C	0.3918	0.1869	0.187026	2.848e-06
Oleic acid	rs144370867	11	86928684	T	C	0.02	0.1094	0.109474	2.852e-06
Palmitic amide	rs1611588	6	29852348	G	C	0.1515	-0.06746	0.0675055	2.853e-06
Phe-lle	rs7197187	16	74900246	A	G	0.01031	-0.9199	0.920521	2.862e-06
LysoPC(0:0/14:0)	rs145166529	17	31897439	A	G	0.01	-0.5544	0.554776	2.875e-06
LysoPC(0:0/14:0)	rs77624058	20	54098454	T	C	0.01	-0.5544	0.554776	2.875e-06
Phe-lle	rs245673	5	36731589	A	G	0.025	-0.4896	0.489932	2.881e-06
Phe-lle	rs245677	5	36735107	A	G	0.025	-0.4896	0.489932	2.881e-06
Phe-lle	rs36649	5	36729272	A	G	0.025	-0.4896	0.489932	2.881e-06
Phe-lle	rs36667	5	36746983	A	C	0.025	-0.4896	0.489932	2.881e-06
Phe-lle	rs36678	5	36735871	T	C	0.025	-0.4896	0.489932	2.881e-06
16a-hydroxy DHEA 3-sulfate isomer	rs62194465	2	238830780	A	G	0.06061	0.3382	0.338429	2.884e-06
Phe-Phe	rs77141247	16	61690192	G	T	0.03125	-0.1692	0.169315	2.898e-06
Phe-Phe	rs77828673	16	61683359	T	G	0.03125	-0.1692	0.169315	2.898e-06
Phe-lle	rs1463266274	5	159459292	G	A	0.06	-0.4111	0.411384	2.989e-06
Phe-lle	rs144167157	6	32704047	C	T	0.015	-0.745	0.745516	3.005e-06
Phe-lle	rs13049171	21	38697365	T	G	0.1186	-0.2854	0.285599	3.062e-06
Phe-lle	rs35701230	21	38696733	T	C	0.1186	-0.2854	0.285599	3.062e-06
Fumaric acid	rs113685795	1	242117216	A	C	0.2732	0.1097	0.109777	3.097e-06
Fumaric acid	rs71535345	1	242117294	C	A	0.2732	0.1097	0.109777	3.097e-06
Fumaric acid	rs75508648	1	242117233	G	T	0.2732	0.1097	0.109777	3.097e-06
Fumaric acid	rs75694511	1	242117210	T	C	0.2732	0.1097	0.109777	3.097e-06
Fumaric acid	rs76749216	1	242117223	T	C	0.2732	0.1097	0.109777	3.097e-06
LysoPC(0:0/14:0)	rs214404	20	54098611	A	T	0.01053	-0.5537	0.55409	3.109e-06
Phe-lle	rs144597465	4	38192540	A	C	0.015	-0.7778	0.778349	3.116e-06
16a-hydroxy DHEA 3-sulfate isomer	rs1407895	13	95462627	T	C	0.29	-0.174	0.174123	3.137e-06
16a-hydroxy DHEA 3-sulfate isomer	rs1408651	13	95460891	A	G	0.29	-0.174	0.174123	3.137e-06
16a-hydroxy DHEA 3-sulfate isomer	rs9302000	13	95460995	G	C	0.29	-0.174	0.174123	3.137e-06
16a-hydroxy DHEA 3-sulfate isomer	rs9302001	13	95463392	T	C	0.29	-0.174	0.174123	3.137e-06
16a-hydroxy DHEA 3-sulfate isomer	rs9524624	13	95464661	A	G	0.29	-0.174	0.174123	3.137e-06
Phe-lle	rs76651234	21	16466219	G	A	0.01531	-0.7448	0.745329	3.157e-06
Phe-lle	rs9974924	21	16469873	G	A	0.01531	-0.7448	0.745329	3.157e-06
Phe-lle	rs9976761	21	16462096	C	G	0.01531	-0.7448	0.745329	3.157e-06
Oleic acid	rs9303140	17	2794103	T	C	0.0202	0.1059	0.105975	3.16e-06
Oleic acid	rs11680171	2	238811312	G	A	0.465	0.03107	0.0310921	3.163e-06
Phe-lle	rs10245556	7	50176409	G	T	0.06061	-0.3325	0.332738	3.201e-06
Phe-lle	rs1456907	7	50181249	A	G	0.06061	-0.3325	0.332738	3.201e-06
Phe-lle	rs4244228	7	50176922	C	G	0.06061	-0.3325	0.332738	3.201e-06
Phe-lle	rs6583432	7	50178391	G	A	0.06061	-0.3325	0.332738	3.201e-06
Phe-lle	rs6973828	7	50178718	A	G	0.06061	-0.3325	0.332738	3.201e-06
Phe-lle	rs897695	7	50186342	T	C	0.06061	-0.3325	0.332738	3.201e-06
Phe-lle	rs897696	7	50185491	A	C	0.06061	-0.3325	0.332738	3.201e-06
Oleic acid	rs148331146	10	683284	C	T	0.0202	0.1119	0.11198	3.212e-06
Oleic acid	rs78746750	16	25715264	G	A	0.02	0.1128	0.112882	3.278e-06
Palmitic amide	rs1611632	6	29836065	T	C	0.155	-0.06647	0.0665183	3.311e-06
Palmitic amide	rs2517826	6	29834041	A	G	0.155	-0.06647	0.0665183	3.311e-06
Palmitic amide	rs2523808	6	29849657	C	T	0.155	-0.06647	0.0665183	3.311e-06
Palmitic amide	rs2734964	6	29842538	G	C	0.155	-0.06647	0.0665183	3.311e-06
Oleic acid	rs147311778	10	742714	A	G	0.0202	0.1116	0.111682	3.356e-06
Phe-lle	rs12706769	7	126859830	C	T	0.134	-0.2641	0.264294	3.38e-06
Phe-lle	rs17864164	7	126860741	A	G	0.134	-0.2641	0.264294	3.38e-06
Phe-lle	rs17867797	7	126857665	A	G	0.134	-0.2641	0.264294	3.38e-06
Phe-lle	rs2283100	7	126856057	C	T	0.134	-0.2641	0.264294	3.38e-06
Phe-lle	rs2299556	7	126859062	G	C	0.134	-0.2641	0.264294	3.38e-06
Phe-lle	rs12685493	9	98603643	G	A	0.04592	-0.4452	0.445528	3.404e-06
Palmitic amide	rs9257062	6	31269967	G	A	0.2629	-0.05286	0.052899	3.414e-06
16a-hydroxy DHEA 3-sulfate isomer	rs11864462	16	17846383	A	G	0.025	0.5789	0.579328	3.423e-06
16a-hydroxy DHEA 3-sulfate isomer	rs77943030	16	17846384	A	G	0.025	0.5789	0.579328	3.423e-06
N-Acetyl-L-aspartic acid	rs113084557	19	56304736	G	A	0.01546	0.7651	0.765666	3.434e-06
N-Acetyl-L-aspartic acid	rs11879648	19	56301720	A	G	0.01546	0.7651	0.765666	3.434e-06
N-Acetyl-L-aspartic acid	rs11879654	19	56301795	C	G	0.01546	0.7651	0.765666	3.434e-06
N-Acetyl-L-aspartic acid	rs16986581	19	56301236	A	C	0.01546	0.7651	0.765666	3.434e-06
N-Acetyl-L-aspartic acid	rs16986591	19	56302601	C	T	0.01546	0.7651	0.765666	3.434e-06
N-Acetyl-L-aspartic acid	rs16986592	19	56302950	G	A	0.01546	0.7651	0.765666	3.434e-06
N-Acetyl-L-aspartic acid	rs28532801	19	56305865	G	A	0.01546	0.7651	0.765666	3.434e-06
N-Acetyl-L-aspartic acid	rs28649904	19	56305866	C	T	0.01546	0.7651	0.765666	3.434e-06
N-Acetyl-L-aspartic acid	rs58936082	19	56299933	T	C	0.01546	0.7651	0.765666	3.434e-06
N-Acetyl-L-aspartic acid	rs59252907	19	56303061	C	A	0.01546	0.7651	0.765666	3.434e-06
N-Acetyl-L-aspartic acid	rs7249986	19	56302176	C	A	0.01546	0.7651	0.765666	3.434e-06
N-Acetyl-L-aspartic acid	rs7251144	19	56302253	C	T	0.01546	0.7651	0.765666	3.434e-06
N-Acetyl-L-aspartic acid	rs7253104	19	56300955	T	C	0.01546	0.7651	0.765666	3.434e-06
N-Acetyl-L-aspartic acid	rs73616929	19	56301201	A	G	0.01546	0.7651	0.765666	3.434e-06
N-Acetyl-L-aspartic acid	rs73616992	19	56301402	T	C	0.01546	0.7651	0.765666	3.434e-06
Palmitic amide	rs28380898	6	31313251	G	A	0.2835	-0.05602	0.0560618	3.491e-06
Palmitic amide	rs182316298	1	102425876	C	T	0.02	-0.157	0.157117	3.509e-06
Phe-lle	rs245668	5	36713399	A	G	0.02551	-0.486	0.486364	3.524e-06
Phe-lle	rs9970788	1	214064565	G	T	0.07653	-0.3316	0.331849	3.539e-06
Phe-lle	rs10431956	16	6307390	T	G	0.02	-0.6383	0.638781	3.559e-06
Phe-lle	rs10431957	16	6307423	C	T	0.02	-0.6383	0.638781	3.559e-06
Phe-lle	rs12596503	16	6332881	C	A	0.02	-0.6383	0.638781	3.559e-06
Phe-lle	rs12597241	16	6307709	T	G	0.02	-0.6383	0.638781	3.559e-06
Phe-lle	rs12597604	16	6325744	T	C	0.02	-0.6383	0.638781	3.559e-06
Phe-lle	rs12598401	16	6311269	T	A	0.02	-0.6383	0.638781	3.559e-06
Phe-lle	rs12925131	16	6306775	C	T	0.02	-0.6383	0.638781	3.559e-06
Phe-lle	rs13334845	16	6332354	A	C	0.02	-0.6383	0.638781	3.559e-06
Phe-lle	rs2052226	16	6308164	A	G	0.02	-0.6383	0.638781	3.559e-06
Phe-lle	rs2160166	16	6328022	T	C	0.02	-0.6383	0.638781	3.559e-06
Phe-lle	rs4544245	16	6307938	C	A	0.02	-0.6383	0.638781	3.559e-06
Phe-lle	rs4786091	16	6321977	A	T	0.02	-0.6383	0.638781	3.559e-06
Phe-lle	rs55881365	16	6306296	G	A	0.02	-0.6383	0.638781	3.559e-06
Phe-lle	rs7187537	16	6306114	C	A	0.02	-0.6383	0.638781	3.559e-06
Phe-lle	rs7206191	16	6302192	A	G	0.02	-0.6383	0.638781	3.559e-06
Phe-lle	rs73531439	16	6302830	C	T	0.02	-0.6383	0.638781	3.559e-06
Phe-lle	rs73531447	16	6306364	A	G	0.02	-0.6383	0.638781	3.559e-06
Phe-lle	rs73531448	16	6306413	T	C	0.02	-0.6383	0.638781	3.559e-06
Phe-lle	rs75019146	16	6330943	A	G	0.02	-0.6383	0.638781	3.559e-06
Phe-lle	rs76630663	16	6321484	A	T	0.02	-0.6383	0.638781	3.559e-06
Phe-lle	rs77489373	16	6303969	C	G	0.02	-0.6383	0.638781	3.559e-06
Phe-lle	rs77849097	16	6306539	T	A	0.02	-0.6383	0.638781	3.559e-06
Phe-lle	rs78429967	16	6322770	A	G	0.02	-0.6383	0.638781	3.559e-06
Phe-lle	rs78779323	16	6334952	G	C	0.02	-0.6383	0.638781	3.559e-06
Phe-lle	rs79222921	16	6321815	T	C	0.02	-0.6383	0.638781	3.559e-06
Phe-lle	rs79861453	16	6327433	C	G	0.02	-0.6383	0.638781	3.559e-06
Phe-lle	rs80319865	16	6325361	C	G	0.02	-0.6383	0.638781	3.559e-06
Phe-lle	rs8052577	16	6329650	A	T	0.02	-0.6383	0.638781	3.559e-06
Phe-lle	rs8059481	16	6304580	G	A	0.02	-0.6383	0.638781	3.559e-06
Phe-lle	rs8063289	16	6307980	T	C	0.02	-0.6383	0.638781	3.559e-06
Phe-lle	rs9925089	16	6306769	C	T	0.02	-0.6383	0.638781	3.559e-06
Phe-lle	rs9935793	16	6306989	A	T	0.02	-0.6383	0.638781	3.559e-06
Phe-lle	rs9939777	16	6334944	A	C	0.02	-0.6383	0.638781	3.559e-06
Phe-lle	rs79059270	8	98169752	T	C	0.03	-0.5324	0.532802	3.584e-06
N-Acetyl-L-aspartic acid	rs1451392	11	83488208	G	T	0.3878	0.1837	0.183839	3.586e-06
Phe-lle	rs11974866	7	50188425	T	C	0.06061	-0.3311	0.331351	3.591e-06
Phe-lle	rs1379180	7	50187866	A	C	0.06061	-0.3311	0.331351	3.591e-06
Phe-lle	rs1379181	7	50187815	A	G	0.06061	-0.3311	0.331351	3.591e-06
Phe-lle	rs2168591	7	50189749	G	T	0.06061	-0.3311	0.331351	3.591e-06
Phe-lle	rs2168592	7	50189597	A	T	0.06061	-0.3311	0.331351	3.591e-06
Phe-lle	rs764250	7	50187871	C	T	0.06061	-0.3311	0.331351	3.591e-06
Phe-lle	rs2124802	7	50143584	T	A	0.08	-0.282	0.282213	3.592e-06
Oleic acid	rs77987287	10	129807939	A	G	0.05	0.06594	0.0659907	3.695e-06
Phe-lle	rs12239491	1	168803522	T	C	0.01	-0.9024	0.903094	3.71e-06
Phe-lle	rs12405968	1	168809922	A	C	0.01	-0.9024	0.903094	3.71e-06
Phe-lle	rs12407010	1	168812747	T	C	0.01	-0.9024	0.903094	3.71e-06
Phe-lle	rs12410966	1	168801026	G	A	0.01	-0.9024	0.903094	3.71e-06
Phe-lle	rs13375532	1	168819228	T	C	0.01	-0.9024	0.903094	3.71e-06
Phe-lle	rs144307371	14	31682952	C	T	0.01	-0.9024	0.903094	3.71e-06
Phe-lle	rs151043487	3	25432374	G	A	0.01	-0.9024	0.903094	3.71e-06
Phe-lle	rs188393856	1	182452829	G	A	0.01	-0.9024	0.903094	3.71e-06
Phe-lle	rs74554594	1	168825040	T	C	0.01	-0.9024	0.903094	3.71e-06
Phe-lle	rs75776337	6	164515922	G	A	0.01	-0.9024	0.903094	3.71e-06
Phe-lle	rs76642370	1	168813552	G	A	0.01	-0.9024	0.903094	3.71e-06
Phe-lle	rs77370779	1	168814739	G	A	0.01	-0.9024	0.903094	3.71e-06
Phe-lle	rs77623414	1	168805353	T	C	0.01	-0.9024	0.903094	3.71e-06
Phe-lle	rs77914616	1	168805911	T	G	0.01	-0.9024	0.903094	3.71e-06
Phe-lle	rs78462789	1	168806024	C	G	0.01	-0.9024	0.903094	3.71e-06
Phe-lle	rs79305344	1	168807452	A	G	0.01	-0.9024	0.903094	3.71e-06
Fumaric acid	rs117561755	2	124254289	C	T	0.05612	0.2291	0.229276	3.718e-06
Oleic acid	rs12480506	20	16241416	G	A	0.3947	0.03333	0.0333557	3.736e-06
Palmitic amide	rs28380932	6	31319977	G	A	0.1927	-0.06928	0.0693338	3.776e-06
LysoPC(0:0/14:0)	rs142127835	6	85337954	A	G	0.03226	-0.3109	0.311143	3.835e-06
Phe-lle	rs12599972	16	6325879	G	A	0.0202	-0.6401	0.640602	3.854e-06
Phe-lle	rs17818943	16	6325482	G	A	0.0202	-0.6401	0.640602	3.854e-06
Phe-lle	rs67780538	16	6325745	G	A	0.0202	-0.6401	0.640602	3.854e-06
Phe-lle	rs77630439	16	6327201	G	C	0.0202	-0.6401	0.640602	3.854e-06
Phe-lle	rs78150755	16	6327200	T	A	0.0202	-0.6401	0.640602	3.854e-06
Oleic acid	rs117908699	22	45425441	T	C	0.025	0.1006	0.100679	3.892e-06
Oleic acid	rs116450308	2	76653011	T	A	0.03093	0.08865	0.0887203	3.936e-06
Oleic acid	rs12988562	2	76657902	C	T	0.03093	0.08865	0.0887203	3.936e-06
Oleic acid	rs34703500	2	76656962	C	T	0.03093	0.08865	0.0887203	3.936e-06
Oleic acid	rs62165979	2	76654853	C	T	0.03093	0.08865	0.0887203	3.936e-06
Oleic acid	rs62165982	2	76657410	A	C	0.03093	0.08865	0.0887203	3.936e-06
Oleic acid	rs71420915	2	76658439	G	A	0.03093	0.08865	0.0887203	3.936e-06
N-Acetyl-L-aspartic acid	rs117863375	6	99789979	C	A	0.04	0.4908	0.491191	3.972e-06
N-Acetyl-L-aspartic acid	rs192134213	6	99797744	T	G	0.04	0.4908	0.491191	3.972e-06
LysoPC(0:0/22:5n-3)	rs17535909	5	162955885	A	G	0.105	0.1898	0.189951	3.978e-06
Palmitic amide	rs28380931	6	31319940	T	C	0.1837	-0.06896	0.069015	3.993e-06
Oleic acid	rs10424832	19	11266076	G	A	0.03191	0.09721	0.0972878	4.013e-06
Oleic acid	rs138614969	19	11273849	A	G	0.03191	0.09721	0.0972878	4.013e-06
Oleic acid	rs79243325	19	11266491	T	C	0.03191	0.09721	0.0972878	4.013e-06
Fumaric acid	rs13180688	5	77142119	T	G	0.315	0.1052	0.105285	4.065e-06
Palmitic amide	rs116313790	6	31147194	C	T	0.135	-0.07064	0.0706969	4.067e-06
Palmitic amide	rs12195316	6	31105005	A	G	0.135	-0.07064	0.0706969	4.067e-06
Palmitic amide	rs1265159	6	31140047	A	G	0.135	-0.07064	0.0706969	4.067e-06
Palmitic amide	rs1265177	6	31161577	G	A	0.135	-0.07064	0.0706969	4.067e-06
Palmitic amide	rs1265178	6	31161229	A	G	0.135	-0.07064	0.0706969	4.067e-06
Palmitic amide	rs13198298	6	31103589	T	C	0.135	-0.07064	0.0706969	4.067e-06
Palmitic amide	rs13204986	6	31100275	C	G	0.135	-0.07064	0.0706969	4.067e-06
Palmitic amide	rs13212902	6	31101904	T	C	0.135	-0.07064	0.0706969	4.067e-06
Palmitic amide	rs3130459	6	31154633	C	T	0.135	-0.07064	0.0706969	4.067e-06
Palmitic amide	rs3130508	6	31149520	A	G	0.135	-0.07064	0.0706969	4.067e-06
Palmitic amide	rs3130510	6	31154493	A	G	0.135	-0.07064	0.0706969	4.067e-06
Palmitic amide	rs3130572	6	31104702	A	C	0.135	-0.07064	0.0706969	4.067e-06
Palmitic amide	rs6906565	6	31097814	T	C	0.135	-0.07064	0.0706969	4.067e-06
Palmitic amide	rs887465	6	31143652	G	C	0.135	-0.07064	0.0706969	4.067e-06
Phe-lle	rs11016753	10	131107288	T	C	0.01531	-0.7475	0.748105	4.098e-06
N-Acetyl-L-aspartic acid	rs111650247	19	56291202	A	C	0.01531	0.7566	0.757212	4.098e-06
N-Acetyl-L-aspartic acid	rs113013157	19	56294352	A	G	0.01531	0.7566	0.757212	4.098e-06
N-Acetyl-L-aspartic acid	rs113325866	19	56291168	G	C	0.01531	0.7566	0.757212	4.098e-06
N-Acetyl-L-aspartic acid	rs11879572	19	56294246	T	C	0.01531	0.7566	0.757212	4.098e-06
N-Acetyl-L-aspartic acid	rs16986575	19	56298344	C	T	0.01531	0.7566	0.757212	4.098e-06
N-Acetyl-L-aspartic acid	rs56343996	19	56290506	C	T	0.01531	0.7566	0.757212	4.098e-06
N-Acetyl-L-aspartic acid	rs56919538	19	56298853	C	T	0.01531	0.7566	0.757212	4.098e-06
N-Acetyl-L-aspartic acid	rs59763503	19	56298003	T	C	0.01531	0.7566	0.757212	4.098e-06
N-Acetyl-L-aspartic acid	rs73933366	19	56298193	T	G	0.01531	0.7566	0.757212	4.098e-06
N-Acetyl-L-aspartic acid	rs73933367	19	56298560	G	A	0.01531	0.7566	0.757212	4.098e-06
N-Acetyl-L-aspartic acid	rs73933369	19	56298594	A	G	0.01531	0.7566	0.757212	4.098e-06
N-Acetyl-L-aspartic acid	rs73933370	19	56298668	C	T	0.01531	0.7566	0.757212	4.098e-06
N-Acetyl-L-aspartic acid	rs73933372	19	56299146	G	A	0.01531	0.7566	0.757212	4.098e-06
N-Acetyl-L-aspartic acid	rs73933373	19	56299263	C	T	0.01531	0.7566	0.757212	4.098e-06
N-Acetyl-L-aspartic acid	rs78015062	19	56290759	C	G	0.01531	0.7566	0.757212	4.098e-06
Palmitic amide	rs11747865	5	173210939	G	A	0.03535	-0.1412	0.141315	4.126e-06
Oleic acid	rs9487940	6	112968423	C	T	0.05208	0.0644	0.0644524	4.147e-06
Palmitic amide	rs12312904	12	82313646	T	C	0.29	-0.06112	0.0611697	4.148e-06
Oleic acid	rs13153349	5	7375600	G	A	0.025	0.09728	0.0973592	4.15e-06
Oleic acid	rs13172324	5	7368845	T	C	0.025	0.09728	0.0973592	4.15e-06
Oleic acid	rs16878602	5	7376754	G	A	0.025	0.09728	0.0973592	4.15e-06
Oleic acid	rs35640801	5	7376264	T	G	0.025	0.09728	0.0973592	4.15e-06
Oleic acid	rs6864193	5	7375744	C	T	0.025	0.09728	0.0973592	4.15e-06
Oleic acid	rs71602153	5	7375023	A	G	0.025	0.09728	0.0973592	4.15e-06
Oleic acid	rs72725257	5	7374748	C	A	0.025	0.09728	0.0973592	4.15e-06
Palmitic amide	rs137973757	2	24260038	A	G	0.0102	-0.2583	0.258511	4.186e-06
Palmitic amide	rs139737685	2	24374874	T	G	0.0102	-0.2583	0.258511	4.186e-06
Phe-lle	rs181279461	1	168806225	A	G	0.0101	-0.9024	0.903139	4.201e-06
Phe-lle	rs1379179	7	50191520	T	C	0.06122	-0.3305	0.330771	4.215e-06
Phe-lle	rs1456905	7	50193243	A	C	0.06122	-0.3305	0.330771	4.215e-06
Phe-lle	rs4917010	7	50193102	T	G	0.06122	-0.3305	0.330771	4.215e-06
Phe-lle	rs3795722	1	42384892	T	C	0.01579	-0.7522	0.752817	4.217e-06
Phe-lle	rs74067948	1	42390525	G	T	0.01579	-0.7522	0.752817	4.217e-06
Phe-lle	rs9935712	16	6306931	A	C	0.0202	-0.6336	0.63412	4.221e-06
Phe-lle	rs143794801	1	168783915	T	G	0.0101	-0.9015	0.902242	4.247e-06
Oleic acid	rs4790100	17	2796383	A	G	0.02062	0.1056	0.105687	4.259e-06
Oleic acid	rs4790101	17	2796645	C	T	0.02062	0.1056	0.105687	4.259e-06
Phe-lle	rs146409857	22	26649334	A	C	0.03	-0.5474	0.547854	4.307e-06
N-Acetyl-L-aspartic acid	rs6582541	12	45691420	G	A	0.3878	-0.1804	0.18055	4.352e-06
Phe-lle	rs4259770	10	102627788	G	A	0.015	-0.7223	0.722902	4.364e-06
Oleic acid	rs117006881	6	28755356	C	T	0.025	0.09831	0.0983923	4.387e-06
LysoPC(0:0/14:0)	rs1809912	12	32591647	C	A	0.4688	0.1112	0.111293	4.404e-06
LysoPC(0:0/14:0)	rs1809913	12	32591626	G	A	0.4688	0.1112	0.111293	4.404e-06
LysoPC(0:0/14:0)	rs904917	12	32591302	A	G	0.4688	0.1112	0.111293	4.404e-06
Phe-lle	rs11693735	2	66009593	T	C	0.02	-0.5258	0.526241	4.412e-06
N-Acetyl-L-aspartic acid	rs6921857	6	99756083	A	G	0.04737	0.4691	0.469493	4.413e-06
Phe-lle	rs141348656	4	46465770	T	G	0.015	-0.7385	0.739122	4.439e-06
Phe-lle	rs11031507	11	31899977	T	C	0.02	-0.6308	0.631333	4.477e-06
Phe-lle	rs11031510	11	31900335	T	C	0.02	-0.6308	0.631333	4.477e-06
Phe-lle	rs11031517	11	31906097	A	T	0.02	-0.6308	0.631333	4.477e-06
Phe-lle	rs11031518	11	31906407	C	T	0.02	-0.6308	0.631333	4.477e-06
Phe-lle	rs11031523	11	31914148	G	A	0.02	-0.6308	0.631333	4.477e-06
Phe-lle	rs11031524	11	31914206	T	C	0.02	-0.6308	0.631333	4.477e-06
Phe-lle	rs11031526	11	31921805	A	G	0.02	-0.6308	0.631333	4.477e-06
Phe-lle	rs11031527	11	31925031	T	C	0.02	-0.6308	0.631333	4.477e-06
Phe-lle	rs11031528	11	31925916	G	A	0.02	-0.6308	0.631333	4.477e-06
Phe-lle	rs11031532	11	31933647	G	T	0.02	-0.6308	0.631333	4.477e-06
Phe-lle	rs12274781	11	31936220	T	C	0.02	-0.6308	0.631333	4.477e-06
Phe-lle	rs12366199	11	31930179	T	A	0.02	-0.6308	0.631333	4.477e-06
Phe-lle	rs12801392	11	31902963	C	T	0.02	-0.6308	0.631333	4.477e-06
Phe-lle	rs12801438	11	31903038	C	T	0.02	-0.6308	0.631333	4.477e-06
Phe-lle	rs12804456	11	31908900	T	C	0.02	-0.6308	0.631333	4.477e-06
Phe-lle	rs35802693	11	31933932	C	T	0.02	-0.6308	0.631333	4.477e-06
Phe-lle	rs71489821	11	31904941	T	G	0.02	-0.6308	0.631333	4.477e-06
Phe-lle	rs71489824	11	31919812	A	G	0.02	-0.6308	0.631333	4.477e-06
Phe-lle	rs71489825	11	31922471	C	A	0.02	-0.6308	0.631333	4.477e-06
Phe-lle	rs71489826	11	31929042	A	G	0.02	-0.6308	0.631333	4.477e-06
Phe-lle	rs71489827	11	31939811	T	C	0.02	-0.6308	0.631333	4.477e-06
Oleic acid	rs13384775	2	129849453	C	T	0.02041	0.1088	0.108892	4.486e-06
Oleic acid	rs76529672	2	129849426	C	T	0.02041	0.1088	0.108892	4.486e-06
Oleic acid	rs78552567	2	129849299	A	G	0.02041	0.1088	0.108892	4.486e-06
Oleic acid	rs78572502	2	129848144	A	T	0.02041	0.1088	0.108892	4.486e-06
Oleic acid	rs79621286	2	129849220	T	C	0.02041	0.1088	0.108892	4.486e-06
N-Acetyl-L-aspartic acid	rs10785566	12	45701564	G	T	0.3918	-0.1816	0.181754	4.496e-06
Phe-lle	rs11016754	10	131107692	A	G	0.015	-0.7469	0.747533	4.498e-06
Phe-lle	rs11016755	10	131107941	C	T	0.015	-0.7469	0.747533	4.498e-06
Phe-lle	rs11016756	10	131109374	A	T	0.015	-0.7469	0.747533	4.498e-06
Phe-lle	rs11016759	10	131118729	G	C	0.015	-0.7469	0.747533	4.498e-06
Phe-lle	rs11016763	10	131126105	T	C	0.015	-0.7469	0.747533	4.498e-06
Phe-lle	rs11016764	10	131135647	G	T	0.015	-0.7469	0.747533	4.498e-06
Phe-lle	rs112125174	10	131113670	C	A	0.015	-0.7469	0.747533	4.498e-06
Phe-lle	rs12356452	10	131125367	C	T	0.015	-0.7469	0.747533	4.498e-06
Phe-lle	rs12359747	10	131114565	C	A	0.015	-0.7469	0.747533	4.498e-06
Phe-lle	rs187992147	2	38435839	A	C	0.015	-0.7469	0.747533	4.498e-06
Phe-lle	rs2013920	10	131130500	T	C	0.015	-0.7469	0.747533	4.498e-06
Phe-lle	rs4751078	10	131135178	A	G	0.015	-0.7469	0.747533	4.498e-06
Phe-lle	rs77689600	10	131107189	G	A	0.015	-0.7469	0.747533	4.498e-06
Phe-lle	rs79567066	10	131116636	T	A	0.015	-0.7469	0.747533	4.498e-06
Phe-lle	rs80014322	10	131124095	T	C	0.015	-0.7469	0.747533	4.498e-06
Phe-lle	rs2298648	11	117671952	T	C	0.06633	-0.3787	0.379021	4.506e-06
Phe-lle	rs1124217	3	132955302	C	G	0.05208	-0.3822	0.382525	4.536e-06
Phe-lle	rs12330431	3	132954108	C	T	0.05208	-0.3822	0.382525	4.536e-06
Phe-lle	rs17362409	3	132955605	G	A	0.05208	-0.3822	0.382525	4.536e-06
Phe-lle	rs200857545	3	132953498	T	G	0.05208	-0.3822	0.382525	4.536e-06
Phe-lle	rs2370048	3	132960738	G	A	0.05208	-0.3822	0.382525	4.536e-06
Phe-lle	rs28799288	3	132953893	C	T	0.05208	-0.3822	0.382525	4.536e-06
Phe-lle	rs7614582	3	132953977	C	T	0.05208	-0.3822	0.382525	4.536e-06
Phe-lle	rs7618220	3	132949608	C	T	0.05208	-0.3822	0.382525	4.536e-06
Phe-lle	rs76975337	3	132953823	C	T	0.05208	-0.3822	0.382525	4.536e-06
Phe-lle	rs9820056	3	132956092	C	T	0.05208	-0.3822	0.382525	4.536e-06
Phe-lle	rs9838325	3	132954559	A	T	0.05208	-0.3822	0.382525	4.536e-06
Phe-lle	rs9855734	3	132954364	C	A	0.05208	-0.3822	0.382525	4.536e-06
Phe-lle	rs9877835	3	132951418	C	G	0.05208	-0.3822	0.382525	4.536e-06
N-Acetyl-L-aspartic acid	rs1332014	6	38949094	A	G	0.1809	0.2199	0.220088	4.574e-06
N-Acetyl-L-aspartic acid	rs1537231	6	38947835	T	G	0.1809	0.2199	0.220088	4.574e-06
Phe-lle	rs140272848	1	168854183	C	T	0.0101	-0.8959	0.896667	4.59e-06
Phe-lle	rs202219551	1	168855233	G	C	0.0101	-0.8959	0.896667	4.59e-06
Phe-lle	rs76906001	1	168829780	A	G	0.0101	-0.8959	0.896667	4.59e-06
Phe-lle	rs77144735	1	168852654	A	G	0.0101	-0.8959	0.896667	4.59e-06
Phe-lle	rs78010685	1	168856448	G	T	0.0101	-0.8959	0.896667	4.59e-06
Phe-lle	rs857646	1	168829991	A	C	0.0101	-0.8959	0.896667	4.59e-06
Oleic acid	rs4744776	9	78530338	A	C	0.02688	0.1018	0.101888	4.641e-06
Palmitic amide	rs117198322	2	24336200	C	T	0.0101	-0.2582	0.258423	4.693e-06
LysoPC(0:0/14:0)	rs78453618	7	131238771	A	G	0.035	-0.2931	0.293356	4.772e-06
Palmitic amide	rs1265181	6	31155785	C	G	0.1364	-0.06973	0.069791	4.795e-06
Oleic acid	rs76053779	13	42701422	A	G	0.07071	0.05105	0.0510947	4.796e-06
Oleic acid	rs77001379	13	42686643	G	T	0.07071	0.05105	0.0510947	4.796e-06
16a-hydroxy DHEA 3-sulfate isomer	rs151676	6	80679612	G	A	0.09091	0.267	0.267234	4.796e-06
16a-hydroxy DHEA 3-sulfate isomer	rs72900950	6	80670759	T	C	0.09091	0.267	0.267234	4.796e-06
16a-hydroxy DHEA 3-sulfate isomer	rs9448866	6	80666829	A	G	0.09091	0.267	0.267234	4.796e-06
Oleic acid	rs79625940	2	78734402	T	C	0.02	0.1083	0.108395	4.797e-06
Oleic acid	rs62174590	2	129848316	T	G	0.02062	0.1088	0.108896	4.831e-06
Oleic acid	rs111446335	4	106255407	T	C	0.025	0.09781	0.0978962	4.868e-06
Oleic acid	rs114497385	4	106301953	C	T	0.025	0.09781	0.0978962	4.868e-06
Oleic acid	rs114529594	4	106258103	T	G	0.025	0.09781	0.0978962	4.868e-06
Oleic acid	rs115347600	4	106286505	T	C	0.025	0.09781	0.0978962	4.868e-06
Oleic acid	rs115501454	4	106237449	G	A	0.025	0.09781	0.0978962	4.868e-06
Oleic acid	rs115533496	4	106279733	G	T	0.025	0.09781	0.0978962	4.868e-06
Oleic acid	rs115563181	4	106233840	A	G	0.025	0.09781	0.0978962	4.868e-06
Oleic acid	rs115732206	4	106245604	A	G	0.025	0.09781	0.0978962	4.868e-06
Oleic acid	rs116288682	4	106278087	T	G	0.025	0.09781	0.0978962	4.868e-06
Oleic acid	rs11939133	4	106262835	T	C	0.025	0.09781	0.0978962	4.868e-06
Oleic acid	rs146297753	4	106257887	A	C	0.025	0.09781	0.0978962	4.868e-06
Oleic acid	rs147859338	4	106261125	T	G	0.025	0.09781	0.0978962	4.868e-06
Oleic acid	rs148374259	4	106236321	T	A	0.025	0.09781	0.0978962	4.868e-06
Oleic acid	rs149476839	4	106242801	A	G	0.025	0.09781	0.0978962	4.868e-06
Oleic acid	rs183127319	4	106232969	C	A	0.025	0.09781	0.0978962	4.868e-06
Oleic acid	rs6857688	4	106270353	C	A	0.025	0.09781	0.0978962	4.868e-06
Oleic acid	rs75140476	4	106298507	G	C	0.025	0.09781	0.0978962	4.868e-06
Oleic acid	rs75510949	4	106262167	T	C	0.025	0.09781	0.0978962	4.868e-06
Oleic acid	rs77238603	4	106263481	C	T	0.025	0.09781	0.0978962	4.868e-06
Oleic acid	rs77543993	4	106263614	T	C	0.025	0.09781	0.0978962	4.868e-06
Oleic acid	rs78566864	4	106248635	C	A	0.025	0.09781	0.0978962	4.868e-06
Oleic acid	rs79555434	4	106259810	T	C	0.025	0.09781	0.0978962	4.868e-06
Oleic acid	rs80089554	4	106259119	T	C	0.025	0.09781	0.0978962	4.868e-06
Oleic acid	rs80192421	4	106258404	A	T	0.025	0.09781	0.0978962	4.868e-06
Phe-lle	rs28696701	16	74903023	T	C	0.01031	-0.9077	0.908505	4.928e-06
Phe-lle	rs11016736	10	131082336	G	A	0.01515	-0.7473	0.747964	4.936e-06
Phe-lle	rs11016738	10	131096120	T	C	0.01515	-0.7473	0.747964	4.936e-06
Phe-lle	rs11016739	10	131096903	T	A	0.01515	-0.7473	0.747964	4.936e-06
Phe-lle	rs11016740	10	131097051	C	A	0.01515	-0.7473	0.747964	4.936e-06
Phe-lle	rs11016741	10	131097315	G	A	0.01515	-0.7473	0.747964	4.936e-06
Phe-lle	rs11016742	10	131099119	T	C	0.01515	-0.7473	0.747964	4.936e-06
Phe-lle	rs11016743	10	131100164	C	G	0.01515	-0.7473	0.747964	4.936e-06
Phe-lle	rs11016745	10	131102170	T	C	0.01515	-0.7473	0.747964	4.936e-06
Phe-lle	rs11016747	10	131102737	A	C	0.01515	-0.7473	0.747964	4.936e-06
Phe-lle	rs11016750	10	131105227	A	C	0.01515	-0.7473	0.747964	4.936e-06
Phe-lle	rs12356456	10	131101402	G	A	0.01515	-0.7473	0.747964	4.936e-06
Phe-lle	rs12356811	10	131101549	C	T	0.01515	-0.7473	0.747964	4.936e-06
Phe-lle	rs12356861	10	131086824	T	C	0.01515	-0.7473	0.747964	4.936e-06
Phe-lle	rs12359706	10	131086411	A	G	0.01515	-0.7473	0.747964	4.936e-06
Phe-lle	rs12359735	10	131086587	A	G	0.01515	-0.7473	0.747964	4.936e-06
Phe-lle	rs12359764	10	131086849	A	G	0.01515	-0.7473	0.747964	4.936e-06
Phe-lle	rs1345474	10	131088613	T	C	0.01515	-0.7473	0.747964	4.936e-06
Phe-lle	rs1421038	10	131089083	T	C	0.01515	-0.7473	0.747964	4.936e-06
Phe-lle	rs1421039	10	131084770	G	A	0.01515	-0.7473	0.747964	4.936e-06
Phe-lle	rs2193576	10	131085517	C	T	0.01515	-0.7473	0.747964	4.936e-06
Phe-lle	rs4750744	10	131083245	A	C	0.01515	-0.7473	0.747964	4.936e-06
Phe-lle	rs4751077	10	131085957	A	G	0.01515	-0.7473	0.747964	4.936e-06
Phe-lle	rs61859457	10	131079449	T	A	0.01515	-0.7473	0.747964	4.936e-06
Phe-lle	rs61859458	10	131080061	T	C	0.01515	-0.7473	0.747964	4.936e-06
Phe-lle	rs61859459	10	131082577	T	C	0.01515	-0.7473	0.747964	4.936e-06
Phe-lle	rs61862205	10	131087052	C	T	0.01515	-0.7473	0.747964	4.936e-06
Phe-lle	rs61862206	10	131087332	A	G	0.01515	-0.7473	0.747964	4.936e-06
Phe-lle	rs61862207	10	131093764	T	C	0.01515	-0.7473	0.747964	4.936e-06
Phe-lle	rs61862208	10	131093889	C	G	0.01515	-0.7473	0.747964	4.936e-06
Phe-lle	rs61862209	10	131103118	C	T	0.01515	-0.7473	0.747964	4.936e-06
Phe-lle	rs75645638	10	131098127	G	C	0.01515	-0.7473	0.747964	4.936e-06
Phe-lle	rs77944877	10	131097577	G	C	0.01515	-0.7473	0.747964	4.936e-06
Phe-lle	rs7920050	10	131098779	G	A	0.01515	-0.7473	0.747964	4.936e-06
Phe-lle	rs79967892	10	131099735	C	T	0.01515	-0.7473	0.747964	4.936e-06
LysoPC(0:0/14:0)	rs2728669	12	32590651	T	C	0.4745	0.1096	0.109697	4.953e-06
16a-hydroxy DHEA 3-sulfate isomer	rs6492751	13	95460383	T	C	0.2929	-0.1716	0.171753	4.969e-06
Palmitic amide	rs1184354063	6	31266090	A	G	0.14	-0.06946	0.0695219	4.973e-06
Palmitic amide	rs12189871	6	31251924	T	C	0.14	-0.06946	0.0695219	4.973e-06
Palmitic amide	rs12199223	6	31242731	A	T	0.14	-0.06946	0.0695219	4.973e-06
Palmitic amide	rs12211087	6	31269946	A	T	0.14	-0.06946	0.0695219	4.973e-06
Palmitic amide	rs28732138	6	31316699	A	G	0.14	-0.06946	0.0695219	4.973e-06
Oleic acid	rs117873308	6	111012761	T	C	0.0404	0.07843	0.0784998	4.973e-06
Oleic acid	rs150983437	6	111086569	A	G	0.0404	0.07843	0.0784998	4.973e-06
Phe-lle	rs35200965	5	43951695	C	A	0.415	-0.1857	0.185866	4.978e-06
Phe-lle	rs5768662	22	48876978	T	C	0.2947	-0.2088	0.208986	4.985e-06
LysoPC(0:0/14:0)	rs149329062	13	62371812	C	T	0.015	-0.4415	0.441894	4.993e-06
Palmitic amide	rs10225708	7	126349910	A	G	0.01	-0.2567	0.256929	4.996e-06
Palmitic amide	rs10240139	7	126364158	A	G	0.01	-0.2567	0.256929	4.996e-06
Palmitic amide	rs140202662	6	106188757	A	G	0.01	-0.2567	0.256929	4.996e-06
Palmitic amide	rs142308749	7	126358146	T	C	0.01	-0.2567	0.256929	4.996e-06
Palmitic amide	rs17683462	7	126423695	C	T	0.01	-0.2567	0.256929	4.996e-06
Palmitic amide	rs17683715	7	126437261	T	C	0.01	-0.2567	0.256929	4.996e-06
Palmitic amide	rs28693977	7	126367459	G	A	0.01	-0.2567	0.256929	4.996e-06
Palmitic amide	rs73451279	7	126446091	G	T	0.01	-0.2567	0.256929	4.996e-06
Palmitic amide	rs73453210	7	126388015	C	T	0.01	-0.2567	0.256929	4.996e-06
Oleic acid	rs62189690	2	162922728	G	A	0.035	0.08367	0.0837448	5.01e-06
Oleic acid	rs62189691	2	162922734	C	T	0.035	0.08367	0.0837448	5.01e-06
Oleic acid	rs67399148	2	162913166	C	T	0.035	0.08367	0.0837448	5.01e-06
Phe-lle	rs5767166	22	48873365	T	C	0.34	-0.202	0.202181	5.026e-06
Phe-lle	rs6008717	22	48872651	A	G	0.34	-0.202	0.202181	5.026e-06
Oleic acid	rs116979985	5	172377345	A	G	0.055	0.06127	0.0613249	5.027e-06
Phe-lle	rs12407753	1	168750460	T	C	0.0102	-0.8998	0.900607	5.04e-06
Phe-lle	rs138160158	1	168784369	C	T	0.0102	-0.8998	0.900607	5.04e-06
Phe-lle	rs150790478	1	168755255	G	A	0.0102	-0.8998	0.900607	5.04e-06
Phe-lle	rs78939866	1	168745216	C	T	0.0102	-0.8998	0.900607	5.04e-06
Phe-lle	rs79406513	1	168772458	C	A	0.0102	-0.8998	0.900607	5.04e-06
Oleic acid	rs1047208	17	30820431	T	A	0.02632	0.09726	0.0973475	5.072e-06
Phe-lle	rs4786092	16	6322276	A	T	0.02041	-0.6299	0.630468	5.103e-06
Phe-Phe	rs115602358	1	14148565	A	C	0.045	-0.1202	0.120309	5.136e-06
Phe-Phe	rs116547650	1	14148345	T	C	0.045	-0.1202	0.120309	5.136e-06
Phe-Phe	rs2281163	1	14130817	C	T	0.045	-0.1202	0.120309	5.136e-06
Phe-Phe	rs3820012	1	14150138	T	C	0.045	-0.1202	0.120309	5.136e-06
Phe-Phe	rs3820015	1	14149854	A	G	0.045	-0.1202	0.120309	5.136e-06
Phe-Phe	rs41269811	1	14151277	C	A	0.045	-0.1202	0.120309	5.136e-06
Phe-Phe	rs72637672	1	14151718	C	T	0.045	-0.1202	0.120309	5.136e-06
Phe-lle	rs11859133	16	81335103	C	T	0.03535	-0.4922	0.492647	5.159e-06
Phe-lle	rs75359275	8	127074107	G	A	0.02	-0.642	0.642583	5.171e-06
Phe-lle	rs111770797	1	168864444	C	A	0.0102	-0.8961	0.896916	5.197e-06
Phe-lle	rs1322500	1	168861231	A	T	0.0102	-0.8961	0.896916	5.197e-06
Phe-lle	rs16861687	1	168865218	G	A	0.0102	-0.8961	0.896916	5.197e-06
Phe-lle	rs59682281	1	168862114	T	A	0.0102	-0.8961	0.896916	5.197e-06
Phe-lle	rs74123028	1	168863888	G	A	0.0102	-0.8961	0.896916	5.197e-06
Phe-lle	rs74123029	1	168864027	C	A	0.0102	-0.8961	0.896916	5.197e-06
Phe-lle	rs74123030	1	168864172	G	A	0.0102	-0.8961	0.896916	5.197e-06
Phe-lle	rs74123031	1	168864196	G	A	0.0102	-0.8961	0.896916	5.197e-06
Phe-lle	rs74123035	1	168864889	G	T	0.0102	-0.8961	0.896916	5.197e-06
Phe-lle	rs74123036	1	168865199	A	G	0.0102	-0.8961	0.896916	5.197e-06
Phe-lle	rs74231885	1	168864250	C	T	0.0102	-0.8961	0.896916	5.197e-06
Phe-lle	rs74231886	1	168864637	A	G	0.0102	-0.8961	0.896916	5.197e-06
Phe-lle	rs7525887	1	168865613	G	A	0.0102	-0.8961	0.896916	5.197e-06
Phe-lle	rs7547710	1	168861705	C	T	0.0102	-0.8961	0.896916	5.197e-06
Phe-lle	rs7548313	1	168865447	T	C	0.0102	-0.8961	0.896916	5.197e-06
Phe-lle	rs7548404	1	168865584	T	C	0.0102	-0.8961	0.896916	5.197e-06
Phe-lle	rs79307550	1	168866222	C	T	0.0102	-0.8961	0.896916	5.197e-06
Phe-lle	rs80079501	1	168864452	T	C	0.0102	-0.8961	0.896916	5.197e-06
Phe-lle	rs80320528	1	168864355	A	G	0.0102	-0.8961	0.896916	5.197e-06
Phe-lle	rs77082652	13	80951757	A	C	0.02551	-0.571	0.571521	5.21e-06
Oleic acid	rs12584909	13	42650632	A	G	0.31	0.03139	0.0314186	5.211e-06
Oleic acid	rs56262049	13	42644705	C	T	0.31	0.03139	0.0314186	5.211e-06
LysoPC(0:0/22:5n-3)	rs3789035	16	4065065	T	C	0.1717	-0.1514	0.151539	5.267e-06
Phe-lle	rs12513432	5	83644201	T	A	0.0303	-0.5135	0.513972	5.29e-06
Phe-lle	rs1909727	5	83633115	G	C	0.0303	-0.5135	0.513972	5.29e-06
Phe-lle	rs4643930	5	83643370	T	G	0.0303	-0.5135	0.513972	5.29e-06
16a-hydroxy DHEA 3-sulfate isomer	rs7074185	10	61971486	A	C	0.3478	0.1914	0.191576	5.307e-06
Oleic acid	rs10878864	12	69138531	G	T	0.135	0.04236	0.0423992	5.356e-06
Oleic acid	rs35552279	12	69131780	A	G	0.135	0.04236	0.0423992	5.356e-06
Oleic acid	rs61927833	12	69137227	T	C	0.135	0.04236	0.0423992	5.356e-06
Phe-lle	rs3808117	7	126844534	G	T	0.101	-0.2967	0.296975	5.396e-06
Phe-lle	rs75165868	9	98642723	T	C	0.06	-0.3554	0.355731	5.434e-06
Phe-lle	rs78519890	9	98633395	T	C	0.06	-0.3554	0.355731	5.434e-06
Phe-lle	rs79696396	9	98767106	A	C	0.06	-0.3554	0.355731	5.434e-06
Phe-lle	rs79868954	9	98641488	A	G	0.06	-0.3554	0.355731	5.434e-06
Phe-lle	rs80288435	9	98745730	C	T	0.06	-0.3554	0.355731	5.434e-06
16a-hydroxy DHEA 3-sulfate isomer	rs16914644	10	62006261	C	T	0.3418	0.1769	0.177065	5.451e-06
N-Acetyl-L-aspartic acid	rs12425499	12	33068244	A	G	0.015	0.7634	0.764113	5.458e-06
N-Acetyl-L-aspartic acid	rs143288839	12	33065836	G	C	0.015	0.7634	0.764113	5.458e-06
Phe-lle	rs1911748	7	50101347	G	A	0.07447	-0.2881	0.288369	5.459e-06
Phe-lle	rs4917109	7	50101659	T	A	0.07447	-0.2881	0.288369	5.459e-06
Phe-lle	rs4917110	7	50101723	C	T	0.07447	-0.2881	0.288369	5.459e-06
Oleic acid	rs116667271	4	106322024	C	A	0.02525	0.09739	0.097481	5.473e-06
Oleic acid	rs148998236	4	106316952	C	G	0.02525	0.09739	0.097481	5.473e-06
Oleic acid	rs150762646	4	106311400	A	T	0.02525	0.09739	0.097481	5.473e-06
Oleic acid	rs191630576	4	106316818	A	T	0.02525	0.09739	0.097481	5.473e-06
Palmitic amide	rs6467087	7	126190064	G	A	0.0102	-0.2569	0.257141	5.507e-06
N-Acetyl-L-aspartic acid	rs61927260	12	33062199	A	T	0.01515	0.7595	0.760214	5.529e-06
N-Acetyl-L-aspartic acid	rs61927261	12	33062215	A	G	0.01515	0.7595	0.760214	5.529e-06
N-Acetyl-L-aspartic acid	rs73092408	12	33061838	C	T	0.01515	0.7595	0.760214	5.529e-06
N-Acetyl-L-aspartic acid	rs77303584	12	33061545	T	C	0.01515	0.7595	0.760214	5.529e-06
LysoPC(0:0/22:5n-3)	rs6539231	12	106211250	T	C	0.4845	-0.11	0.110103	5.533e-06
16a-hydroxy DHEA 3-sulfate isomer	rs1359409	13	95457725	T	C	0.2908	-0.1719	0.172061	5.533e-06
16a-hydroxy DHEA 3-sulfate isomer	rs9516478	13	95459696	C	T	0.2908	-0.1719	0.172061	5.533e-06
16a-hydroxy DHEA 3-sulfate isomer	rs9516479	13	95459936	T	C	0.2908	-0.1719	0.172061	5.533e-06
Oleic acid	rs75379257	14	96604410	A	C	0.02083	0.1088	0.108902	5.537e-06
LysoPC(0:0/14:0)	rs10950873	7	21801703	G	A	0.065	-0.2219	0.22211	5.596e-06
LysoPC(0:0/14:0)	rs12536891	7	21806183	T	C	0.065	-0.2219	0.22211	5.596e-06
LysoPC(0:0/14:0)	rs4719674	7	21804404	A	G	0.065	-0.2219	0.22211	5.596e-06
LysoPC(0:0/14:0)	rs7795917	7	21801011	G	A	0.065	-0.2219	0.22211	5.596e-06
N-Acetyl-L-aspartic acid	rs10880771	12	45712818	T	C	0.3947	-0.1816	0.181772	5.596e-06
N-Acetyl-L-aspartic acid	rs7487910	12	45711523	T	A	0.3947	-0.1816	0.181772	5.596e-06
N-Acetyl-L-aspartic acid	rs7965430	12	45710230	A	G	0.3947	-0.1816	0.181772	5.596e-06
Oleic acid	rs12748514	1	160697582	A	G	0.04124	0.07714	0.077213	5.606e-06
Oleic acid	rs74230363	1	160697617	G	C	0.04124	0.07714	0.077213	5.606e-06
LysoPC(0:0/14:0)	rs10818853	9	126418443	G	C	0.11	-0.1762	0.176367	5.642e-06
LysoPC(0:0/14:0)	rs12377523	9	126417517	A	C	0.11	-0.1762	0.176367	5.642e-06
LysoPC(0:0/14:0)	rs4552982	9	126427880	T	C	0.11	-0.1762	0.176367	5.642e-06
LysoPC(0:0/14:0)	rs77596466	9	126422441	G	T	0.11	-0.1762	0.176367	5.642e-06
LysoPC(0:0/14:0)	rs140181232	9	88631260	C	T	0.015	-0.4346	0.435013	5.673e-06
Phe-lle	rs148496047	10	59838812	T	C	0.04	-0.4045	0.404887	5.728e-06
N-Acetyl-L-aspartic acid	rs4768601	12	45692799	T	C	0.3866	-0.1786	0.178771	5.733e-06
N-Acetyl-L-aspartic acid	rs728590	12	45694348	A	G	0.3866	-0.1786	0.178771	5.733e-06
N-Acetyl-L-aspartic acid	rs7307262	12	45686980	A	C	0.3866	-0.1786	0.178771	5.733e-06
16a-hydroxy DHEA 3-sulfate isomer	rs7912644	10	62004800	G	A	0.3384	0.1755	0.175668	5.748e-06
Phe-lle	rs13168378	5	43950051	C	T	0.4219	-0.19	0.190182	5.781e-06
N-Acetyl-L-aspartic acid	rs1913692	12	45702424	G	A	0.3906	-0.1799	0.180073	5.798e-06
N-Acetyl-L-aspartic acid	rs4768602	12	45706188	T	G	0.3906	-0.1799	0.180073	5.798e-06
N-Acetyl-L-aspartic acid	rs4768603	12	45706502	A	C	0.3906	-0.1799	0.180073	5.798e-06
Oleic acid	rs619659	13	42706673	A	G	0.325	0.0295	0.0295284	5.809e-06
Oleic acid	rs9533007	13	42710235	A	G	0.325	0.0295	0.0295284	5.809e-06
Phe-lle	rs7247715	19	33467620	T	C	0.03804	-0.4886	0.489071	5.83e-06
Oleic acid	rs12194046	6	112989209	T	C	0.05	0.06461	0.0646725	5.862e-06
Oleic acid	rs12196660	6	112992055	C	T	0.05	0.06461	0.0646725	5.862e-06
Oleic acid	rs12213194	6	112984943	T	C	0.05	0.06461	0.0646725	5.862e-06
Oleic acid	rs1378692	6	112988737	G	C	0.05	0.06461	0.0646725	5.862e-06
Oleic acid	rs1455902	6	112990902	A	C	0.05	0.06461	0.0646725	5.862e-06
Oleic acid	rs1455910	6	112995882	G	T	0.05	0.06461	0.0646725	5.862e-06
Oleic acid	rs1455911	6	112995846	G	A	0.05	0.06461	0.0646725	5.862e-06
Oleic acid	rs1585064	6	112988466	A	T	0.05	0.06461	0.0646725	5.862e-06
Oleic acid	rs4308603	6	112992757	G	A	0.05	0.06461	0.0646725	5.862e-06
Oleic acid	rs4354190	6	112981624	T	C	0.05	0.06461	0.0646725	5.862e-06
Oleic acid	rs4407740	6	112994665	T	G	0.05	0.06461	0.0646725	5.862e-06
Oleic acid	rs4509158	6	112981509	T	C	0.05	0.06461	0.0646725	5.862e-06
Oleic acid	rs4515421	6	112980969	A	G	0.05	0.06461	0.0646725	5.862e-06
Oleic acid	rs4591889	6	112983901	T	A	0.05	0.06461	0.0646725	5.862e-06
Oleic acid	rs4631328	6	112983203	G	A	0.05	0.06461	0.0646725	5.862e-06
Oleic acid	rs62414949	6	112986802	T	G	0.05	0.06461	0.0646725	5.862e-06
Oleic acid	rs6902327	6	112983118	G	C	0.05	0.06461	0.0646725	5.862e-06
Oleic acid	rs6908498	6	112984103	G	A	0.05	0.06461	0.0646725	5.862e-06
Oleic acid	rs6918965	6	112991546	A	C	0.05	0.06461	0.0646725	5.862e-06
Oleic acid	rs6921006	6	112986439	G	A	0.05	0.06461	0.0646725	5.862e-06
Oleic acid	rs7753619	6	112994207	T	C	0.05	0.06461	0.0646725	5.862e-06
Oleic acid	rs7771862	6	112994447	A	G	0.05	0.06461	0.0646725	5.862e-06
Oleic acid	rs7771987	6	112994518	A	T	0.05	0.06461	0.0646725	5.862e-06
Oleic acid	rs77865827	6	112990236	G	A	0.05	0.06461	0.0646725	5.862e-06
Oleic acid	rs936117	6	112990421	G	A	0.05	0.06461	0.0646725	5.862e-06
Oleic acid	rs9374355	6	112988923	C	T	0.05	0.06461	0.0646725	5.862e-06
LysoPC(0:0/14:0)	rs62447193	7	21849203	T	C	0.045	-0.2612	0.261453	5.887e-06
Phe-lle	rs11563682	7	126857973	T	C	0.1302	-0.263	0.263256	5.925e-06
Palmitic amide	rs28894993	6	31289714	T	G	0.1414	-0.06931	0.0693775	5.941e-06
Oleic acid	rs117088273	6	112997218	C	T	0.05051	0.06445	0.0645128	5.952e-06
Oleic acid	rs12203613	6	113000702	G	T	0.05051	0.06445	0.0645128	5.952e-06
Oleic acid	rs12204807	6	112999892	A	G	0.05051	0.06445	0.0645128	5.952e-06
Oleic acid	rs12209860	6	113000831	G	A	0.05051	0.06445	0.0645128	5.952e-06
Oleic acid	rs4945908	6	112996839	A	G	0.05051	0.06445	0.0645128	5.952e-06
Oleic acid	rs7744203	6	112996366	G	A	0.05051	0.06445	0.0645128	5.952e-06
Oleic acid	rs9320412	6	112996255	A	G	0.05051	0.06445	0.0645128	5.952e-06
Oleic acid	rs9372339	6	112997032	G	A	0.05051	0.06445	0.0645128	5.952e-06
Oleic acid	rs9374357	6	112997346	T	A	0.05051	0.06445	0.0645128	5.952e-06
Oleic acid	rs9398321	6	112998339	A	T	0.05051	0.06445	0.0645128	5.952e-06
Oleic acid	rs9400567	6	113004261	A	C	0.05051	0.06445	0.0645128	5.952e-06
Palmitic amide	rs28834821	12	82300979	A	G	0.2879	-0.05852	0.0585771	5.966e-06
Palmitic amide	rs7399292	12	82299008	A	G	0.2879	-0.05852	0.0585771	5.966e-06
Palmitic amide	rs78964189	12	82300935	G	A	0.2879	-0.05852	0.0585771	5.966e-06
Oleic acid	rs73348121	7	50411987	C	T	0.015	0.125	0.125122	5.976e-06
Phe-lle	rs8030790	15	55967397	G	A	0.03061	-0.5282	0.528716	5.987e-06
Oleic acid	rs138538162	4	81493370	T	C	0.01	0.15	0.150147	6.027e-06
Oleic acid	rs138769765	12	87064602	A	G	0.01	0.15	0.150147	6.027e-06
Oleic acid	rs75071921	13	42795514	G	A	0.01	0.15	0.150147	6.027e-06
Oleic acid	rs79041648	13	65221043	A	C	0.01	0.15	0.150147	6.027e-06
Oleic acid	rs10977795	9	9469014	T	C	0.0101	0.1505	0.150648	6.064e-06
Fumaric acid	rs6887123	5	77154447	C	G	0.2449	0.117	0.117116	6.148e-06
N-Acetyl-L-aspartic acid	rs9380815	6	38954472	A	C	0.1882	0.216	0.216214	6.151e-06
LysoPC(0:0/14:0)	rs75947200	9	126664571	A	T	0.04167	-0.2696	0.269867	6.152e-06
Phe-lle	rs17072652	13	80955028	T	C	0.03	-0.5251	0.525621	6.159e-06
Phe-lle	rs17072663	13	80962453	G	A	0.03	-0.5251	0.525621	6.159e-06
Phe-lle	rs73561105	13	80964552	G	A	0.03	-0.5251	0.525621	6.159e-06
N-Acetyl-L-aspartic acid	rs12283621	11	83487353	A	C	0.3883	0.1859	0.186084	6.162e-06
LysoPC(0:0/14:0)	rs150868131	2	130257244	T	C	0.015	-0.4438	0.44424	6.167e-06
Phe-lle	rs75618981	2	11823403	A	G	0.02	-0.6291	0.629725	6.177e-06
16a-hydroxy DHEA 3-sulfate isomer	rs34041628	2	223207731	G	T	0.3687	0.1736	0.173773	6.202e-06
Phe-lle	rs114257024	3	160412824	A	C	0.01531	-0.7444	0.745142	6.22e-06
Phe-lle	rs114884142	3	160407976	G	A	0.01531	-0.7444	0.745142	6.22e-06
Phe-lle	rs115286244	3	160412412	G	T	0.01531	-0.7444	0.745142	6.22e-06
Phe-lle	rs142434905	3	160404158	A	C	0.01531	-0.7444	0.745142	6.22e-06
Phe-lle	rs1993379	3	160407133	C	T	0.01531	-0.7444	0.745142	6.22e-06
Phe-lle	rs78751294	1	214053710	A	G	0.08	-0.3111	0.31141	6.23e-06
Palmitic amide	rs77968740	3	72839285	C	T	0.035	-0.1403	0.140441	6.298e-06
N-Acetyl-L-aspartic acid	rs17371526	1	85526773	C	T	0.245	-0.2019	0.202104	6.382e-06
N-Acetyl-L-aspartic acid	rs56015101	1	85525748	C	A	0.245	-0.2019	0.202104	6.382e-06
16a-hydroxy DHEA 3-sulfate isomer	rs1290815437	2	238831249	A	G	0.065	0.316	0.316319	6.398e-06
16a-hydroxy DHEA 3-sulfate isomer	rs71424990	2	238831684	A	G	0.065	0.316	0.316319	6.398e-06
Phe-lle	rs1162515	13	78084913	A	T	0.01562	-0.7638	0.764573	6.409e-06
Oleic acid	rs138368413	5	147095493	C	G	0.02083	0.1047	0.104806	6.481e-06
Oleic acid	rs191541241	5	147099717	G	T	0.02083	0.1047	0.104806	6.481e-06
Oleic acid	rs76549816	5	147092768	G	T	0.02083	0.1047	0.104806	6.481e-06
Oleic acid	rs35151594	14	71808583	A	G	0.04255	0.08077	0.0808525	6.534e-06
Oleic acid	rs9814257	3	167497013	G	A	0.07576	0.06188	0.0619433	6.561e-06
Oleic acid	rs9852595	3	167504672	C	A	0.07576	0.06188	0.0619433	6.561e-06
Oleic acid	rs9861801	3	167495256	C	T	0.07576	0.06188	0.0619433	6.561e-06
Palmitic amide	rs57877069	11	119962800	C	G	0.02525	-0.1624	0.162567	6.664e-06
Palmitic amide	rs7124732	11	119959273	G	A	0.02525	-0.1624	0.162567	6.664e-06
Oleic acid	rs143234283	3	8223008	G	T	0.03535	0.08443	0.0845173	6.696e-06
Oleic acid	rs187733188	3	8223841	A	C	0.03535	0.08443	0.0845173	6.696e-06
Palmitic amide	rs12312382	12	82288666	A	C	0.2806	-0.05991	0.0599722	6.755e-06
Palmitic amide	rs34652187	12	82283270	T	C	0.2806	-0.05991	0.0599722	6.755e-06
Palmitic amide	rs139290518	7	37302577	A	G	0.035	-0.1412	0.141347	6.804e-06
Fumaric acid	rs11198125	10	119582073	G	A	0.02525	0.3133	0.313627	6.806e-06
Fumaric acid	rs72641377	10	119582235	G	T	0.02525	0.3133	0.313627	6.806e-06
Oleic acid	rs376009414	3	195230363	A	G	0.02062	0.1087	0.108813	6.815e-06
Palmitic amide	rs11503269	12	82298329	A	C	0.2828	-0.05972	0.0597825	6.847e-06
Palmitic amide	rs12321490	12	82292986	T	C	0.2828	-0.05972	0.0597825	6.847e-06
Palmitic amide	rs34811350	12	82295513	C	T	0.2828	-0.05972	0.0597825	6.847e-06
Palmitic amide	rs34238416	3	158561500	G	T	0.01031	-0.2578	0.25807	6.859e-06
Palmitic amide	rs78943037	3	158543140	G	T	0.01031	-0.2578	0.25807	6.859e-06
Palmitic amide	rs79569370	3	158545700	G	A	0.01031	-0.2578	0.25807	6.859e-06
Palmitic amide	rs9825893	3	158548463	C	G	0.01031	-0.2578	0.25807	6.859e-06
Oleic acid	rs9315896	13	42738420	G	A	0.36	0.02732	0.0273487	6.903e-06
Oleic acid	rs9525588	13	42739233	G	A	0.36	0.02732	0.0273487	6.903e-06
Oleic acid	rs9374354	6	112986614	T	C	0.05102	0.06488	0.0649481	6.908e-06
Oleic acid	rs61907725	12	3686482	G	T	0.02	0.08796	0.0880527	6.957e-06
Fumaric acid	rs7704525	5	77147530	C	T	0.2475	0.1152	0.115322	6.985e-06
Fumaric acid	rs7717920	5	77147717	A	G	0.2475	0.1152	0.115322	6.985e-06
Phe-lle	rs118116074	10	64479622	C	T	0.035	-0.4766	0.477103	6.987e-06
Phe-lle	rs74703712	10	64470783	A	G	0.035	-0.4766	0.477103	6.987e-06
Oleic acid	rs1373797	3	187625684	T	C	0.01	0.1561	0.156265	7.007e-06
Oleic acid	rs1824420	3	187626643	C	T	0.01	0.1561	0.156265	7.007e-06
Oleic acid	rs186971964	9	135424946	T	C	0.01	0.1561	0.156265	7.007e-06
Oleic acid	rs2611621	3	187629577	G	A	0.01	0.1561	0.156265	7.007e-06
Oleic acid	rs77273638	3	187626106	C	T	0.01	0.1561	0.156265	7.007e-06
Oleic acid	rs9809907	3	187625094	T	A	0.01	0.1561	0.156265	7.007e-06
Phe-lle	rs17072670	13	80963330	G	A	0.0303	-0.5245	0.525056	7.028e-06
Oleic acid	rs9525589	13	42755838	C	T	0.365	0.02742	0.0274491	7.038e-06
Phe-lle	rs150174479	3	160404213	T	G	0.01546	-0.7444	0.745192	7.089e-06
Palmitic amide	rs139518843	18	1778721	T	C	0.01	-0.2527	0.25297	7.14e-06
LysoPC(0:0/22:5n-3)	rs957262273	9	106607696	G	A	0.18	-0.1383	0.138448	7.165e-06
LysoPC(0:0/14:0)	rs12349160	9	126569017	A	G	0.07732	-0.2057	0.20592	7.193e-06
Oleic acid	rs11989610	8	40989635	A	G	0.0202	0.1007	0.100808	7.24e-06
Oleic acid	rs12156199	8	41003003	G	A	0.0202	0.1007	0.100808	7.24e-06
Oleic acid	rs34611008	8	40989762	C	T	0.0202	0.1007	0.100808	7.24e-06
Oleic acid	rs55832513	8	40990618	T	C	0.0202	0.1007	0.100808	7.24e-06
Oleic acid	rs58563388	8	40996845	G	C	0.0202	0.1007	0.100808	7.24e-06
Oleic acid	rs59334810	8	40991244	T	C	0.0202	0.1007	0.100808	7.24e-06
Oleic acid	rs61303158	8	40992919	T	C	0.0202	0.1007	0.100808	7.24e-06
Oleic acid	rs62642270	8	40998208	G	A	0.0202	0.1007	0.100808	7.24e-06
Oleic acid	rs72639795	8	40995545	T	C	0.0202	0.1007	0.100808	7.24e-06
Oleic acid	rs7812672	8	41003359	T	G	0.0202	0.1007	0.100808	7.24e-06
Oleic acid	rs7844668	8	40988553	G	A	0.0202	0.1007	0.100808	7.24e-06
N-Acetyl-L-aspartic acid	rs61148701	16	89193376	G	A	0.025	0.5849	0.585529	7.251e-06
Palmitic amide	rs11115097	12	82320265	C	T	0.285	-0.05928	0.0593439	7.271e-06
Palmitic amide	rs13377839	12	82318411	C	A	0.285	-0.05928	0.0593439	7.271e-06
Oleic acid	rs12433839	14	74698215	T	C	0.05	0.07455	0.0746303	7.274e-06
Oleic acid	rs115734733	13	65018956	A	G	0.0102	0.1493	0.149461	7.288e-06
Oleic acid	rs112297786	5	55983781	A	C	0.01	0.1478	0.14796	7.307e-06
Oleic acid	rs118110288	11	104643311	G	A	0.01	0.1478	0.14796	7.307e-06
Oleic acid	rs1322651	6	44522183	A	C	0.01	0.1478	0.14796	7.307e-06
Oleic acid	rs6132518	20	22455605	A	G	0.01	0.1478	0.14796	7.307e-06
Oleic acid	rs80245801	16	10839921	A	G	0.01	0.1478	0.14796	7.307e-06
N-Acetyl-L-aspartic acid	rs6845569	4	119914471	T	C	0.1429	0.261	0.261282	7.314e-06
N-Acetyl-L-aspartic acid	rs112181477	6	99799983	T	C	0.045	0.4584	0.458896	7.317e-06
N-Acetyl-L-aspartic acid	rs75377761	6	99819482	C	T	0.045	0.4584	0.458896	7.317e-06
N-Acetyl-L-aspartic acid	rs77902687	6	99813338	A	C	0.045	0.4584	0.458896	7.317e-06
LysoPC(0:0/22:5n-3)	rs116848597	20	44965177	A	C	0.03061	-0.3286	0.328957	7.406e-06
LysoPC(0:0/22:5n-3)	rs117340525	20	44967268	T	C	0.03061	-0.3286	0.328957	7.406e-06
Fumaric acid	rs7604823	2	228654932	C	T	0.1576	0.1236	0.123735	7.471e-06
Phe-Phe	rs56163501	19	55737132	C	G	0.2287	-0.07053	0.0706072	7.498e-06
N-Acetyl-L-aspartic acid	rs10031000	4	119917479	G	A	0.14	0.2604	0.260685	7.503e-06
N-Acetyl-L-aspartic acid	rs10518311	4	119917517	G	C	0.14	0.2604	0.260685	7.503e-06
N-Acetyl-L-aspartic acid	rs17262785	4	119913998	A	G	0.14	0.2604	0.260685	7.503e-06
N-Acetyl-L-aspartic acid	rs17328610	4	119913577	C	A	0.14	0.2604	0.260685	7.503e-06
N-Acetyl-L-aspartic acid	rs56739449	4	119917953	A	G	0.14	0.2604	0.260685	7.503e-06
N-Acetyl-L-aspartic acid	rs72671657	4	119915929	A	G	0.14	0.2604	0.260685	7.503e-06
Phe-lle	rs16985174	2	18697640	G	C	0.02604	-0.4707	0.471216	7.521e-06
Oleic acid	rs11787063	8	9446300	T	G	0.01515	0.1188	0.11893	7.532e-06
Palmitic amide	rs4992478	6	31319026	A	G	0.2908	-0.05231	0.0523675	7.565e-06
16a-hydroxy DHEA 3-sulfate isomer	rs139645497	13	30049956	T	C	0.04	0.4294	0.429872	7.574e-06
Palmitic amide	rs3128993	6	29876869	G	A	0.1436	-0.07226	0.0723395	7.578e-06
Oleic acid	rs10492328	12	114546127	A	G	0.0101	0.1481	0.148263	7.59e-06
Oleic acid	rs2195220	12	114546819	A	G	0.0101	0.1481	0.148263	7.59e-06
LysoPC(0:0/14:0)	rs9639019	7	48132391	C	T	0.4574	-0.1071	0.107218	7.64e-06
Oleic acid	rs2057969	1	44541586	C	T	0.01546	0.1243	0.124438	7.698e-06
LysoPC(0:0/14:0)	rs10278152	7	48128657	T	A	0.4579	-0.1066	0.106719	7.738e-06
LysoPC(0:0/14:0)	rs13227958	7	48131580	T	C	0.4579	-0.1066	0.106719	7.738e-06
LysoPC(0:0/14:0)	rs13240650	7	48131546	C	T	0.4579	-0.1066	0.106719	7.738e-06
LysoPC(0:0/14:0)	rs1554494	7	48128189	A	G	0.4579	-0.1066	0.106719	7.738e-06
LysoPC(0:0/14:0)	rs3752889	7	48129371	C	G	0.4579	-0.1066	0.106719	7.738e-06
LysoPC(0:0/14:0)	rs3752890	7	48129368	A	G	0.4579	-0.1066	0.106719	7.738e-06
LysoPC(0:0/14:0)	rs3763504	7	48128901	T	C	0.4579	-0.1066	0.106719	7.738e-06
LysoPC(0:0/14:0)	rs3763505	7	48128850	G	A	0.4579	-0.1066	0.106719	7.738e-06
LysoPC(0:0/14:0)	rs7458962	7	48128558	A	T	0.4579	-0.1066	0.106719	7.738e-06
LysoPC(0:0/14:0)	rs7793905	7	48127194	T	C	0.4579	-0.1066	0.106719	7.738e-06
LysoPC(0:0/14:0)	rs7794100	7	48127445	C	A	0.4579	-0.1066	0.106719	7.738e-06
LysoPC(0:0/14:0)	rs7804178	7	48122193	C	A	0.4579	-0.1066	0.106719	7.738e-06
16a-hydroxy DHEA 3-sulfate isomer	rs17101757	1	78936469	T	C	0.02083	0.5839	0.58455	7.767e-06
LysoPC(0:0/22:5n-3)	rs1899698	9	106651641	G	T	0.1957	-0.1358	0.135952	7.807e-06
Palmitic amide	rs28380890	6	31312932	G	T	0.2879	-0.0532	0.0532595	7.827e-06
Palmitic amide	rs28380891	6	31312962	A	G	0.2879	-0.0532	0.0532595	7.827e-06
Oleic acid	rs140231037	1	46705909	T	C	0.0202	0.08697	0.0870674	7.851e-06
N-Acetyl-L-aspartic acid	rs34127545	8	122341050	A	G	0.4842	-0.1817	0.181904	7.894e-06
Oleic acid	rs9653994	3	167513733	G	A	0.08081	0.05841	0.058476	8.003e-06
Oleic acid	rs9830040	3	167482788	A	G	0.08081	0.05841	0.058476	8.003e-06
Oleic acid	rs9836907	3	167507962	A	T	0.08081	0.05841	0.058476	8.003e-06
Oleic acid	rs9842592	3	167495631	A	G	0.08081	0.05841	0.058476	8.003e-06
Oleic acid	rs9875533	3	167489260	G	A	0.08081	0.05841	0.058476	8.003e-06
Phe-lle	rs186281884	10	125402835	A	C	0.01515	-0.7331	0.733934	8.106e-06
Oleic acid	rs141453905	6	49569564	T	A	0.03	0.08785	0.0879501	8.129e-06
Oleic acid	rs142564670	6	49569020	C	A	0.03	0.08785	0.0879501	8.129e-06
Oleic acid	rs147819688	6	49569563	T	C	0.03	0.08785	0.0879501	8.129e-06
Oleic acid	rs147876937	6	49569619	C	T	0.03	0.08785	0.0879501	8.129e-06
Oleic acid	rs150546606	6	49569144	C	G	0.03	0.08785	0.0879501	8.129e-06
Oleic acid	rs151076356	6	49570091	A	G	0.03	0.08785	0.0879501	8.129e-06
Oleic acid	rs182461300	6	49570409	A	G	0.03	0.08785	0.0879501	8.129e-06
Oleic acid	rs190644481	6	49570264	T	C	0.03	0.08785	0.0879501	8.129e-06
Oleic acid	rs191576594	6	49568583	C	G	0.03	0.08785	0.0879501	8.129e-06
Oleic acid	rs2396909	6	49564721	T	C	0.03	0.08785	0.0879501	8.129e-06
Oleic acid	rs2396910	6	49564722	G	A	0.03	0.08785	0.0879501	8.129e-06
Oleic acid	rs28681170	6	49572211	G	A	0.03	0.08785	0.0879501	8.129e-06
Oleic acid	rs2894761	6	49564883	A	C	0.03	0.08785	0.0879501	8.129e-06
Oleic acid	rs4496800	6	49564520	A	C	0.03	0.08785	0.0879501	8.129e-06
Oleic acid	rs4496801	6	49564610	T	C	0.03	0.08785	0.0879501	8.129e-06
Oleic acid	rs57226752	6	49562858	T	A	0.03	0.08785	0.0879501	8.129e-06
Oleic acid	rs73737203	6	49563212	T	C	0.03	0.08785	0.0879501	8.129e-06
Oleic acid	rs73737204	6	49563229	G	A	0.03	0.08785	0.0879501	8.129e-06
Oleic acid	rs73737205	6	49563304	A	G	0.03	0.08785	0.0879501	8.129e-06
Oleic acid	rs73737206	6	49564278	G	A	0.03	0.08785	0.0879501	8.129e-06
Oleic acid	rs73737207	6	49564431	T	G	0.03	0.08785	0.0879501	8.129e-06
Oleic acid	rs7450788	6	49565026	G	A	0.03	0.08785	0.0879501	8.129e-06
Oleic acid	rs9463508	6	49562021	T	C	0.03	0.08785	0.0879501	8.129e-06
Oleic acid	rs9463509	6	49567748	A	T	0.03	0.08785	0.0879501	8.129e-06
Oleic acid	rs9463510	6	49567901	G	C	0.03	0.08785	0.0879501	8.129e-06
Oleic acid	rs9463514	6	49570870	T	C	0.03	0.08785	0.0879501	8.129e-06
Oleic acid	rs9463515	6	49571355	C	T	0.03	0.08785	0.0879501	8.129e-06
Oleic acid	rs9463516	6	49571406	T	C	0.03	0.08785	0.0879501	8.129e-06
Oleic acid	rs9463517	6	49575141	C	T	0.03	0.08785	0.0879501	8.129e-06
Oleic acid	rs9473603	6	49562022	G	A	0.03	0.08785	0.0879501	8.129e-06
Oleic acid	rs9473604	6	49562432	A	T	0.03	0.08785	0.0879501	8.129e-06
Oleic acid	rs9473605	6	49565352	T	C	0.03	0.08785	0.0879501	8.129e-06
Oleic acid	rs9473606	6	49565388	T	C	0.03	0.08785	0.0879501	8.129e-06
Oleic acid	rs9473607	6	49565487	C	T	0.03	0.08785	0.0879501	8.129e-06
Oleic acid	rs9473608	6	49565576	A	G	0.03	0.08785	0.0879501	8.129e-06
Oleic acid	rs9473609	6	49566088	T	C	0.03	0.08785	0.0879501	8.129e-06
Oleic acid	rs9473610	6	49566991	T	G	0.03	0.08785	0.0879501	8.129e-06
Oleic acid	rs9473611	6	49567438	C	T	0.03	0.08785	0.0879501	8.129e-06
Oleic acid	rs9473612	6	49567621	T	C	0.03	0.08785	0.0879501	8.129e-06
Oleic acid	rs9473617	6	49570815	C	T	0.03	0.08785	0.0879501	8.129e-06
Oleic acid	rs9473619	6	49572827	G	C	0.03	0.08785	0.0879501	8.129e-06
Oleic acid	rs9473620	6	49574411	A	C	0.03	0.08785	0.0879501	8.129e-06
Oleic acid	rs9473621	6	49574531	T	C	0.03	0.08785	0.0879501	8.129e-06
Oleic acid	rs9473622	6	49574994	G	A	0.03	0.08785	0.0879501	8.129e-06
Oleic acid	rs78404155	13	42786815	A	T	0.09091	0.04831	0.0483652	8.169e-06
LysoPC(0:0/22:5n-3)	rs10154015	20	44969861	C	T	0.03093	-0.328	0.328375	8.186e-06
LysoPC(0:0/22:5n-3)	rs116029519	20	44968063	G	A	0.03093	-0.328	0.328375	8.186e-06
LysoPC(0:0/22:5n-3)	rs73908687	20	44967972	G	T	0.03093	-0.328	0.328375	8.186e-06
LysoPC(0:0/14:0)	rs9882830	3	24769500	A	C	0.2449	-0.1222	0.12234	8.187e-06
N-Acetyl-L-aspartic acid	rs7937829	11	83491825	A	G	0.4115	0.1793	0.179505	8.202e-06
Phe-lle	rs72740931	1	193926204	A	G	0.01515	-0.724	0.724832	8.255e-06
Oleic acid	rs2158816	2	102467623	A	C	0.2778	0.03138	0.031416	8.261e-06
Oleic acid	rs2236932	2	102454870	G	A	0.2778	0.03138	0.031416	8.261e-06
Oleic acid	rs4850990	2	102457090	A	G	0.2778	0.03138	0.031416	8.261e-06
Oleic acid	rs7606651	2	102450185	C	A	0.2778	0.03138	0.031416	8.261e-06
Oleic acid	rs142984014	9	134805003	A	G	0.015	0.1225	0.122641	8.266e-06
Oleic acid	rs117720000	10	36921062	A	T	0.03763	0.07305	0.073134	8.276e-06
Palmitic amide	rs76115148	6	132775628	G	C	0.0101	-0.2523	0.25259	8.3e-06
Phe-lle	rs10260065	7	49859810	G	A	0.05	-0.3663	0.366726	8.466e-06
Phe-lle	rs1355028	7	49867241	C	T	0.05	-0.3663	0.366726	8.466e-06
Phe-lle	rs537010	7	49871894	A	G	0.05	-0.3663	0.366726	8.466e-06
Phe-lle	rs545395	7	49864134	A	G	0.05	-0.3663	0.366726	8.466e-06
Phe-lle	rs690874	7	49870026	A	G	0.05	-0.3663	0.366726	8.466e-06
Phe-lle	rs691014	7	49856035	A	G	0.05	-0.3663	0.366726	8.466e-06
Phe-lle	rs691163	7	49869039	T	G	0.05	-0.3663	0.366726	8.466e-06
Phe-lle	rs692085	7	49873125	A	G	0.05	-0.3663	0.366726	8.466e-06
Phe-lle	rs7785607	7	49866950	C	A	0.05	-0.3663	0.366726	8.466e-06
Fumaric acid	rs34518223	1	242117013	C	T	0.2857	0.1049	0.105022	8.474e-06
Fumaric acid	rs1476520	7	24796229	T	C	0.2398	0.1125	0.112631	8.519e-06
Fumaric acid	rs1476522	7	24796693	C	G	0.2398	0.1125	0.112631	8.519e-06
Oleic acid	rs148168452	3	108148454	T	C	0.035	0.08393	0.0840281	8.546e-06
LysoPC(0:0/14:0)	rs141740570	15	74382192	G	A	0.04082	-0.2652	0.26551	8.549e-06
Phe-lle	rs74425745	7	50130245	A	G	0.08	-0.2705	0.270816	8.573e-06
Fumaric acid	rs2237325	7	24782043	T	C	0.2398	0.1202	0.120341	8.637e-06
Oleic acid	rs60847833	6	69734703	T	G	0.01031	0.1498	0.149976	8.652e-06
Oleic acid	rs62416806	6	69771765	C	T	0.01031	0.1498	0.149976	8.652e-06
Fumaric acid	rs3801802	7	24795643	G	A	0.2245	0.1193	0.11944	8.662e-06
Phe-lle	rs6007860	22	48876287	A	G	0.2969	-0.2057	0.205942	8.694e-06
Phe-lle	rs6008722	22	48876289	A	C	0.2969	-0.2057	0.205942	8.694e-06
Palmitic amide	rs79907631	8	68890297	A	G	0.045	-0.1075	0.107627	8.7e-06
Oleic acid	rs201110585	7	116128998	A	T	0.08673	0.05258	0.0526422	8.756e-06
Oleic acid	rs58718486	7	116129002	A	T	0.08673	0.05258	0.0526422	8.756e-06
Palmitic amide	rs12199661	6	132770394	A	T	0.0102	-0.2521	0.252398	8.769e-06
N-Acetyl-L-aspartic acid	rs1224330	6	37182414	T	C	0.1392	0.2551	0.255403	8.814e-06
Oleic acid	rs7984523	13	42678357	T	C	0.435	0.02799	0.0280232	8.819e-06
Oleic acid	rs2236931	2	102457636	G	C	0.2806	0.0316	0.0316375	8.827e-06
Oleic acid	rs2396907	6	49561286	T	A	0.0303	0.08789	0.0879946	8.862e-06
Oleic acid	rs2894759	6	49561057	A	T	0.0303	0.08789	0.0879946	8.862e-06
Oleic acid	rs2894760	6	49561423	A	G	0.0303	0.08789	0.0879946	8.862e-06
Oleic acid	rs9463507	6	49560061	A	G	0.0303	0.08789	0.0879946	8.862e-06
Oleic acid	rs9473601	6	49560373	G	A	0.0303	0.08789	0.0879946	8.862e-06
Oleic acid	rs2031977	20	16265880	C	G	0.3788	0.03355	0.03359	8.914e-06
Oleic acid	rs6080201	20	16264511	A	G	0.3788	0.03355	0.03359	8.914e-06
Oleic acid	rs6080205	20	16269706	A	T	0.3788	0.03355	0.03359	8.914e-06
Oleic acid	rs6080206	20	16270042	G	C	0.3788	0.03355	0.03359	8.914e-06
Oleic acid	rs6080207	20	16270970	T	C	0.3788	0.03355	0.03359	8.914e-06
Oleic acid	rs6080208	20	16271051	A	G	0.3788	0.03355	0.03359	8.914e-06
Oleic acid	rs73251232	20	16269644	T	C	0.3788	0.03355	0.03359	8.914e-06
Fumaric acid	rs28670490	2	14180001	G	A	0.2626	-0.1117	0.111833	8.914e-06
Fumaric acid	rs7559011	2	14180829	C	A	0.2626	-0.1117	0.111833	8.914e-06
Fumaric acid	rs7570874	2	14180703	A	G	0.2626	-0.1117	0.111833	8.914e-06
16a-hydroxy DHEA 3-sulfate isomer	rs12363748	11	112219172	A	G	0.1414	0.2463	0.246594	8.939e-06
Phe-Phe	rs17028563	4	152994130	T	A	0.05051	0.1152	0.115338	8.981e-06
Phe-Phe	rs62318966	4	152988397	C	G	0.05051	0.1152	0.115338	8.981e-06
Phe-Phe	rs62318967	4	152989817	T	G	0.05051	0.1152	0.115338	8.981e-06
Phe-Phe	rs62318969	4	152996501	A	G	0.05051	0.1152	0.115338	8.981e-06
Phe-Phe	rs62318970	4	152997958	A	G	0.05051	0.1152	0.115338	8.981e-06
Phe-Phe	rs62318971	4	153002271	T	C	0.05051	0.1152	0.115338	8.981e-06
Oleic acid	rs117609476	22	50355627	A	G	0.05789	0.06385	0.0639266	9.008e-06
Oleic acid	rs1465661	13	75906289	C	T	0.195	0.03767	0.0377152	9.016e-06
Oleic acid	rs1465662	13	75905951	G	A	0.195	0.03767	0.0377152	9.016e-06
Oleic acid	rs1465663	13	75905907	T	C	0.195	0.03767	0.0377152	9.016e-06
Oleic acid	rs2328939	13	75906454	A	G	0.195	0.03767	0.0377152	9.016e-06
Oleic acid	rs4883995	13	75907162	A	G	0.195	0.03767	0.0377152	9.016e-06
Oleic acid	rs7322783	13	75905549	C	T	0.195	0.03767	0.0377152	9.016e-06
Oleic acid	rs11045055	12	8544801	A	C	0.24	0.03624	0.0362836	9.059e-06
Phe-lle	rs10225094	7	50134357	T	C	0.075	-0.2753	0.275633	9.175e-06
Phe-lle	rs10236637	7	50136663	T	G	0.075	-0.2753	0.275633	9.175e-06
Phe-lle	rs10252372	7	50130755	C	T	0.075	-0.2753	0.275633	9.175e-06
Phe-lle	rs10267040	7	50130242	T	C	0.075	-0.2753	0.275633	9.175e-06
Phe-lle	rs10267286	7	50130619	A	G	0.075	-0.2753	0.275633	9.175e-06
Phe-lle	rs10274371	7	50124120	G	A	0.075	-0.2753	0.275633	9.175e-06
Phe-lle	rs10280875	7	50148655	T	C	0.075	-0.2753	0.275633	9.175e-06
Phe-lle	rs10280876	7	50148659	T	C	0.075	-0.2753	0.275633	9.175e-06
Phe-lle	rs1032990	7	50122840	T	C	0.075	-0.2753	0.275633	9.175e-06
Phe-lle	rs11766459	7	50140466	C	A	0.075	-0.2753	0.275633	9.175e-06
Phe-lle	rs12530584	7	50153579	C	G	0.075	-0.2753	0.275633	9.175e-06
Phe-lle	rs12670369	7	50126115	C	G	0.075	-0.2753	0.275633	9.175e-06
Phe-lle	rs12674384	7	50125759	G	A	0.075	-0.2753	0.275633	9.175e-06
Phe-lle	rs12674442	7	50126081	G	A	0.075	-0.2753	0.275633	9.175e-06
Phe-lle	rs12718238	7	50124230	C	T	0.075	-0.2753	0.275633	9.175e-06
Phe-lle	rs12718241	7	50146389	C	T	0.075	-0.2753	0.275633	9.175e-06
Phe-lle	rs12718242	7	50153367	C	A	0.075	-0.2753	0.275633	9.175e-06
Phe-lle	rs13243029	7	50130243	G	A	0.075	-0.2753	0.275633	9.175e-06
Phe-lle	rs1379177	7	50142554	A	C	0.075	-0.2753	0.275633	9.175e-06
Phe-lle	rs1379178	7	50142438	C	T	0.075	-0.2753	0.275633	9.175e-06
Phe-lle	rs1396278	7	50152583	C	T	0.075	-0.2753	0.275633	9.175e-06
Phe-lle	rs1437129226	7	50152510	A	G	0.075	-0.2753	0.275633	9.175e-06
Phe-lle	rs1456901	7	50146193	C	A	0.075	-0.2753	0.275633	9.175e-06
Phe-lle	rs1456902	7	50140804	A	G	0.075	-0.2753	0.275633	9.175e-06
Phe-lle	rs1456903	7	50140753	T	C	0.075	-0.2753	0.275633	9.175e-06
Phe-lle	rs1456904	7	50140745	T	C	0.075	-0.2753	0.275633	9.175e-06
Phe-lle	rs1472884	7	50121113	G	A	0.075	-0.2753	0.275633	9.175e-06
Phe-lle	rs1472885	7	50121108	A	C	0.075	-0.2753	0.275633	9.175e-06
Phe-lle	rs1472886	7	50121101	T	A	0.075	-0.2753	0.275633	9.175e-06
Phe-lle	rs1508412	7	50120372	A	G	0.075	-0.2753	0.275633	9.175e-06
Phe-lle	rs1508413	7	50120150	C	T	0.075	-0.2753	0.275633	9.175e-06
Phe-lle	rs1563534	7	50145271	T	G	0.075	-0.2753	0.275633	9.175e-06
Phe-lle	rs1563535	7	50145023	T	C	0.075	-0.2753	0.275633	9.175e-06
Phe-lle	rs1563536	7	50145007	A	G	0.075	-0.2753	0.275633	9.175e-06
Phe-lle	rs1563537	7	50145000	C	A	0.075	-0.2753	0.275633	9.175e-06
Phe-lle	rs1567278	7	50122310	C	T	0.075	-0.2753	0.275633	9.175e-06
Phe-lle	rs1585139	7	50152474	G	A	0.075	-0.2753	0.275633	9.175e-06
Phe-lle	rs1585141	7	50152555	A	G	0.075	-0.2753	0.275633	9.175e-06
Phe-lle	rs1585142	7	50152675	G	A	0.075	-0.2753	0.275633	9.175e-06
Phe-lle	rs17551810	7	50143043	T	C	0.075	-0.2753	0.275633	9.175e-06
Phe-lle	rs1858050	7	50151502	G	T	0.075	-0.2753	0.275633	9.175e-06
Phe-lle	rs1870029	7	50143716	G	A	0.075	-0.2753	0.275633	9.175e-06
Phe-lle	rs1911749	7	50105771	T	C	0.075	-0.2753	0.275633	9.175e-06
Phe-lle	rs1911750	7	50108120	C	T	0.075	-0.2753	0.275633	9.175e-06
Phe-lle	rs1911752	7	50118546	C	T	0.075	-0.2753	0.275633	9.175e-06
Phe-lle	rs1911754	7	50119502	C	T	0.075	-0.2753	0.275633	9.175e-06
Phe-lle	rs1911756	7	50123253	T	G	0.075	-0.2753	0.275633	9.175e-06
Phe-lle	rs1911757	7	50124918	G	A	0.075	-0.2753	0.275633	9.175e-06
Phe-lle	rs1911758	7	50124927	G	A	0.075	-0.2753	0.275633	9.175e-06
Phe-lle	rs1911760	7	50148242	A	G	0.075	-0.2753	0.275633	9.175e-06
Phe-lle	rs2045368	7	50141312	A	G	0.075	-0.2753	0.275633	9.175e-06
Phe-lle	rs2124801	7	50143615	T	C	0.075	-0.2753	0.275633	9.175e-06
Phe-lle	rs2124803	7	50138799	T	C	0.075	-0.2753	0.275633	9.175e-06
Phe-lle	rs2174929	7	50102532	T	C	0.075	-0.2753	0.275633	9.175e-06
Phe-lle	rs2202772	7	50109386	A	G	0.075	-0.2753	0.275633	9.175e-06
Phe-lle	rs2247539	7	50133009	A	C	0.075	-0.2753	0.275633	9.175e-06
Phe-lle	rs2247628	7	50132913	C	T	0.075	-0.2753	0.275633	9.175e-06
Phe-lle	rs2366028	7	50105189	T	C	0.075	-0.2753	0.275633	9.175e-06
Phe-lle	rs2366029	7	50110683	G	A	0.075	-0.2753	0.275633	9.175e-06
Phe-lle	rs3757391	7	50129026	T	C	0.075	-0.2753	0.275633	9.175e-06
Phe-lle	rs3757392	7	50134553	T	A	0.075	-0.2753	0.275633	9.175e-06
Phe-lle	rs3807323	7	50131960	A	T	0.075	-0.2753	0.275633	9.175e-06
Phe-lle	rs4019793	7	50096902	A	G	0.075	-0.2753	0.275633	9.175e-06
Phe-lle	rs4917111	7	50110005	T	C	0.075	-0.2753	0.275633	9.175e-06
Phe-lle	rs4917113	7	50115880	A	C	0.075	-0.2753	0.275633	9.175e-06
Phe-lle	rs4917114	7	50127704	T	C	0.075	-0.2753	0.275633	9.175e-06
Phe-lle	rs4917115	7	50128558	G	A	0.075	-0.2753	0.275633	9.175e-06
Phe-lle	rs4917116	7	50141068	T	C	0.075	-0.2753	0.275633	9.175e-06
Phe-lle	rs4917117	7	50152016	A	G	0.075	-0.2753	0.275633	9.175e-06
Phe-lle	rs6583422	7	50100496	T	C	0.075	-0.2753	0.275633	9.175e-06
Phe-lle	rs6583425	7	50116239	A	G	0.075	-0.2753	0.275633	9.175e-06
Phe-lle	rs6583426	7	50136943	T	G	0.075	-0.2753	0.275633	9.175e-06
Phe-lle	rs6583428	7	50147878	G	A	0.075	-0.2753	0.275633	9.175e-06
Phe-lle	rs6583429	7	50147935	T	C	0.075	-0.2753	0.275633	9.175e-06
Phe-lle	rs6583430	7	50147998	G	A	0.075	-0.2753	0.275633	9.175e-06
Phe-lle	rs6947576	7	50127176	G	A	0.075	-0.2753	0.275633	9.175e-06
Phe-lle	rs6947578	7	50147599	G	A	0.075	-0.2753	0.275633	9.175e-06
Phe-lle	rs6954697	7	50147224	A	G	0.075	-0.2753	0.275633	9.175e-06
Phe-lle	rs6954851	7	50147349	A	G	0.075	-0.2753	0.275633	9.175e-06
Phe-lle	rs6962636	7	50098097	G	A	0.075	-0.2753	0.275633	9.175e-06
Phe-lle	rs6971736	7	50147295	G	A	0.075	-0.2753	0.275633	9.175e-06
Phe-lle	rs6972867	7	50147259	C	T	0.075	-0.2753	0.275633	9.175e-06
Phe-lle	rs6973027	7	50147330	C	G	0.075	-0.2753	0.275633	9.175e-06
Phe-lle	rs6973051	7	50147394	C	A	0.075	-0.2753	0.275633	9.175e-06
Phe-lle	rs7459268	7	50121869	A	G	0.075	-0.2753	0.275633	9.175e-06
Phe-lle	rs7777543	7	50137875	A	G	0.075	-0.2753	0.275633	9.175e-06
Phe-lle	rs7778008	7	50134634	A	G	0.075	-0.2753	0.275633	9.175e-06
Phe-lle	rs7788998	7	50099848	A	T	0.075	-0.2753	0.275633	9.175e-06
Phe-lle	rs7789714	7	50124234	T	C	0.075	-0.2753	0.275633	9.175e-06
Phe-lle	rs7794379	7	50134637	G	T	0.075	-0.2753	0.275633	9.175e-06
Phe-lle	rs9656587	7	50153231	C	T	0.075	-0.2753	0.275633	9.175e-06
Phe-lle	rs966474	7	50141521	C	A	0.075	-0.2753	0.275633	9.175e-06
Phe-lle	rs9770471	7	50150264	C	T	0.075	-0.2753	0.275633	9.175e-06
Phe-lle	rs9784963	7	50130146	C	T	0.075	-0.2753	0.275633	9.175e-06
Oleic acid	rs2074744	2	102482006	A	G	0.2828	0.03123	0.0312679	9.235e-06
Oleic acid	rs6543100	2	102481023	C	T	0.2828	0.03123	0.0312679	9.235e-06
Palmitic amide	rs8187202	19	24533834	C	T	0.03125	-0.1493	0.149482	9.256e-06
Phe-Phe	rs116983385	10	66506407	C	A	0.05051	-0.1095	0.109633	9.282e-06
Phe-Phe	rs4615910	10	66505973	A	G	0.05051	-0.1095	0.109633	9.282e-06
Phe-Phe	rs75345742	10	66508613	C	G	0.05051	-0.1095	0.109633	9.282e-06
LysoPC(0:0/14:0)	rs1017448	2	224466344	T	C	0.025	-0.3395	0.339913	9.283e-06
LysoPC(0:0/14:0)	rs116097820	2	224457865	C	T	0.025	-0.3395	0.339913	9.283e-06
LysoPC(0:0/14:0)	rs116800495	2	224456864	G	T	0.025	-0.3395	0.339913	9.283e-06
LysoPC(0:0/14:0)	rs117215799	2	224467173	G	A	0.025	-0.3395	0.339913	9.283e-06
LysoPC(0:0/14:0)	rs117272415	2	224459448	A	T	0.025	-0.3395	0.339913	9.283e-06
LysoPC(0:0/14:0)	rs149419875	2	224457223	A	G	0.025	-0.3395	0.339913	9.283e-06
LysoPC(0:0/14:0)	rs16864969	2	224461903	T	A	0.025	-0.3395	0.339913	9.283e-06
LysoPC(0:0/14:0)	rs16864977	2	224464237	T	G	0.025	-0.3395	0.339913	9.283e-06
LysoPC(0:0/14:0)	rs16864992	2	224472121	C	T	0.025	-0.3395	0.339913	9.283e-06
LysoPC(0:0/14:0)	rs74683940	2	224455359	C	T	0.025	-0.3395	0.339913	9.283e-06
LysoPC(0:0/14:0)	rs75160800	2	224464066	C	T	0.025	-0.3395	0.339913	9.283e-06
LysoPC(0:0/14:0)	rs78614789	2	224465713	T	C	0.025	-0.3395	0.339913	9.283e-06
LysoPC(0:0/14:0)	rs79882696	2	224457946	T	C	0.025	-0.3395	0.339913	9.283e-06
Oleic acid	rs2324889	13	42775191	T	C	0.32	0.03027	0.0303071	9.379e-06
Palmitic amide	rs60749212	6	20244426	A	G	0.01031	-0.2515	0.251809	9.445e-06
Palmitic amide	rs78376157	6	20242715	T	A	0.01031	-0.2515	0.251809	9.445e-06
Palmitic amide	rs9460478	6	20243857	C	G	0.01031	-0.2515	0.251809	9.445e-06
Oleic acid	rs11651224	17	2793159	G	A	0.02062	0.1033	0.103427	9.459e-06
Phe-lle	rs7794832	7	50134979	G	T	0.07653	-0.2767	0.277041	9.492e-06
LysoPC(0:0/14:0)	rs7167322	15	74398972	A	G	0.04124	-0.2656	0.265927	9.508e-06
Oleic acid	rs6793078	3	147017081	A	G	0.01515	0.1211	0.121249	9.515e-06
LysoPC(0:0/14:0)	rs117736954	5	26763066	G	A	0.04	-0.2724	0.272736	9.519e-06
LysoPC(0:0/14:0)	rs7459020	7	48128596	G	A	0.415	-0.1057	0.10583	9.533e-06
Phe-lle	rs11900728	2	5464904	T	C	0.035	-0.4784	0.478993	9.617e-06
Oleic acid	rs114818226	1	44538945	C	T	0.01531	0.1234	0.123553	9.619e-06
Oleic acid	rs116058805	1	44538915	A	G	0.01531	0.1234	0.123553	9.619e-06
Oleic acid	rs12126007	1	44540163	C	A	0.01531	0.1234	0.123553	9.619e-06
Oleic acid	rs12126760	1	44540120	C	T	0.01531	0.1234	0.123553	9.619e-06
Oleic acid	rs12128919	1	44542344	G	T	0.01531	0.1234	0.123553	9.619e-06
Oleic acid	rs12136884	1	44540145	T	C	0.01531	0.1234	0.123553	9.619e-06
Oleic acid	rs55708211	1	44539183	G	C	0.01531	0.1234	0.123553	9.619e-06
Oleic acid	rs55896798	1	44539168	G	A	0.01531	0.1234	0.123553	9.619e-06
Oleic acid	rs55949822	1	44539567	G	A	0.01531	0.1234	0.123553	9.619e-06
Oleic acid	rs56143306	1	44539150	T	C	0.01531	0.1234	0.123553	9.619e-06
Oleic acid	rs7531328	1	44541316	A	T	0.01531	0.1234	0.123553	9.619e-06
Oleic acid	rs78118512	1	44538828	T	G	0.01531	0.1234	0.123553	9.619e-06
Palmitic amide	rs79718222	16	30428380	G	A	0.04	-0.1159	0.116044	9.633e-06
Oleic acid	rs111462781	3	147043977	C	G	0.015	0.1205	0.12065	9.712e-06
Oleic acid	rs150761105	3	147005038	C	T	0.015	0.1205	0.12065	9.712e-06
Oleic acid	rs74649747	3	146985063	T	C	0.015	0.1205	0.12065	9.712e-06
Oleic acid	rs75199287	3	146980411	A	T	0.015	0.1205	0.12065	9.712e-06
Oleic acid	rs75457846	3	146970540	G	T	0.015	0.1205	0.12065	9.712e-06
Oleic acid	rs75772116	3	146995714	C	T	0.015	0.1205	0.12065	9.712e-06
Oleic acid	rs76293458	3	146999522	A	G	0.015	0.1205	0.12065	9.712e-06
Oleic acid	rs76743201	3	147027628	C	T	0.015	0.1205	0.12065	9.712e-06
Oleic acid	rs77129555	3	146979585	T	G	0.015	0.1205	0.12065	9.712e-06
Oleic acid	rs77621681	3	147014549	A	G	0.015	0.1205	0.12065	9.712e-06
Oleic acid	rs77714498	3	146274528	G	A	0.015	0.1205	0.12065	9.712e-06
Oleic acid	rs77745236	3	147056195	T	C	0.015	0.1205	0.12065	9.712e-06
Oleic acid	rs77822804	3	147025711	T	C	0.015	0.1205	0.12065	9.712e-06
Oleic acid	rs78684878	3	147009082	C	T	0.015	0.1205	0.12065	9.712e-06
Oleic acid	rs78924706	3	147020334	A	C	0.015	0.1205	0.12065	9.712e-06
Oleic acid	rs79178334	3	147013766	C	T	0.015	0.1205	0.12065	9.712e-06
Oleic acid	rs79393251	3	147030158	A	C	0.015	0.1205	0.12065	9.712e-06
Oleic acid	rs79418496	3	147031992	C	T	0.015	0.1205	0.12065	9.712e-06
Oleic acid	rs79674416	3	147027917	T	C	0.015	0.1205	0.12065	9.712e-06
Oleic acid	rs9818552	3	147036326	G	A	0.015	0.1205	0.12065	9.712e-06
LysoPC(0:0/14:0)	rs117271305	17	14020758	G	T	0.0202	-0.3759	0.376369	9.756e-06
Phe-lle	rs1037673	7	50155689	A	G	0.07576	-0.2762	0.276545	9.79e-06
Phe-lle	rs12534001	7	50154261	T	C	0.07576	-0.2762	0.276545	9.79e-06
Phe-lle	rs1911763	7	50155228	T	G	0.07576	-0.2762	0.276545	9.79e-06
Phe-lle	rs1911764	7	50155451	G	A	0.07576	-0.2762	0.276545	9.79e-06
LysoPC(0:0/22:5n-3)	rs10027109	4	4346237	A	G	0.375	0.1066	0.106734	9.816e-06
LysoPC(0:0/22:5n-3)	rs12696696	4	4346609	C	T	0.375	0.1066	0.106734	9.816e-06
Oleic acid	rs4851507	2	102495917	A	G	0.2857	0.03145	0.0314895	9.846e-06
Oleic acid	rs78054134	11	25383514	T	C	0.02	0.1052	0.105332	9.888e-06
Phe-lle	rs12718223	7	49869417	T	C	0.045	-0.3776	0.378075	9.896e-06
Phe-lle	rs113885345	7	50098470	G	C	0.07812	-0.2755	0.275846	9.897e-06
Oleic acid	rs62642271	8	40999802	T	G	0.02083	0.1007	0.100827	9.928e-06
Oleic acid	rs62642273	8	41001906	T	C	0.02083	0.1007	0.100827	9.928e-06

## Sheet: Table S5
Supplementary Table 5. One-sample Mendelian randomization analysis of genetically regulated metabolites and SSBP in the replication sample.
Abbreviations: a, Two-stage least squares analysis of the unweighted genetic risk score of metabolites and SSBP; b, Two-stage least squares analysis of the weighted genetic risk score of metabolites and SSBP. The P value was calculated using the 2SLS method, adjusted for age and gender. *, P < 0.05.
GIMs		Model 1a				Model 2b
	β	OR (95%CI)	P		β	OR (95%CI)	P
Oleic acid	-1.386	0.250 (0.002, 41.187)	0.596		-1.575	0.207 (0.001, 41.801)	0.562
Phe-lle	1.701	5.477 (0.693, 43.269)	0.11		1.498	4.475 (1.162, 17.238)	0.032*
